# Supplementary material for: KnowYourCG: Facilitating base-level sparse methylome interpretation
Source: Sci Adv. 2025 Oct 24;11(43):eadw3027. doi: 10.1126/sciadv.adw3027 (PMC12551721; doi:10.1126/sciadv.adw3027)
Supplement: Supplementary file 2 — Tables S1 and S2 [file sciadv.adw3027_tables_s1_and_s2.zip]

Archive with 2 entries (2 files):
- adw3027_table_s1.xlsx
- adw3027_table_s2.xlsx
