# Supplementary material for: KnowYourCG: Facilitating base-level sparse methylome interpretation
Source: Sci Adv. 2025 Oct 24;11(43):eadw3027. doi: 10.1126/sciadv.adw3027 (PMC12551721; doi:10.1126/sciadv.adw3027)
Supplement: Supplementary file 2 — Tables S1 and S2 [file sciadv.adw3027_tables_s1_and_s2.zip › adw3027_table_s1.xlsx]

## Sheet: Table S1A
Supplementary Table S1A: Curated KnowYourCG Knowledgebases
Genome assembly	Group	File ID	#Knowledgebases	Reference (PMID)	USE	Description
EPIC	Trait Association	Epidish12CellDeconvolution.20230203	2		1	Enhanced cell deconvolution of peripheral blood using DNA methylation for high-resolution immune profiling, PMID: 35140201
EPIC	Trait Association	EWAS_EPIC.20230202	907182		1	Significant probes and associated traits from EWAS study for EPIC array
EPIC	Trait Association	IDOL.20230201	384		1	Optimal DNA methylation libraries to improve cell mixture deconvolution, PMID: 26956433
GRCh38/hg38	Genomic Feature	ABCompartment.20220911	7	25497547	1	Open and closed chromatin compartments. Open (A1,A2) or closed (B1,B2,B3,B4) compartments based on GM12878 subcompartments from GSE63525
GRCh38/hg38	Genomic Feature	Centromere.20221129	25		1	CpGs in centromere regions (UCSC hg38). Chromosome centromeres based on USCS hg38 centromeres
GRCh38/hg38	Genomic Feature	CGI.20220904	4		1	CpGs in CpG islands . Contains CpG island info based on : CpG island shores (up to 2kb between CpG islands), CpG island shelves (regions 2 to 4kb between CpG islands) and open seas ( rest of the genome)
GRCh38/hg38	Genomic Feature	ChromHMM.20220303	19	22955616	1	Consensus ChromHMM chromatin states. Generated using 833 ENCODE chromHMM calls from ENCODE ver.2, PMID: 22955616
GRCh38/hg38	Genomic Feature	ChromHMMfullStack.20230515	101	34991667	1	Cell specific ChromHMM states learned from 1000 epigenomes (Version 1)
GRCh38/hg38	Genomic Feature	ChromHMMfullStack.20240812	101	34991667	1	Cell specific ChromHMM states learned from 1000 epigenomes (Version 3)
GRCh38/hg38	Genomic Feature	Chromosome.20221129	25		1	CpG sets grouped by chromosomes.
GRCh38/hg38	Genomic Feature	CTCFbind.20220911	1	22955990	1	CpGs in CTCF binding sites. CTCF binding sites based on Wang et al. 2012 PMID 22955990
GRCh38/hg38	Genomic Feature	EnsRegBuild.20220710	5		1	Enseml regulatory regions. Based on Ensembl Regulatory build date: 20201021. Contains genomic location of enhancers, open chromatin, TFBS, promoters and promoter flanking regions and the stable ENSR id
GRCh38/hg38	Genomic Feature	GeneLinks.20220710	59447		1	CpGs linked to genes, 1.5kb upstream TSS to TTS. GENCODEv36
GRCh38/hg38	Genomic Feature	GeneLinksEnh.20241127	40761		1	CpGs linked to genes, 10kb upstream TSS to TTS. GENCODEv36, Enhancers only. Enhancers are defined as H3K27ac+,H3K4me1+,H3K4me3-.
GRCh38/hg38	Genomic Feature	HM.20221013	82		1	CpGs overlapping histone modification sites. Histone modification-overlaping CpGs. Only ~300,000 most frequent CpGs. num_samples >= minimum_num_samples / total_num_samples. Based on cistrome data (20210326_cistrome_download).
GRCh38/hg38	Genomic Feature	HM.20240723	4895		1	Cell-line-specific histone modification-overlaping CpGs. Only H3K4me3, H3K27me3, H3K36me3, H3K36me2, H3K4me1, H3K27ac, H3K9me3, H2AK119
GRCh38/hg38	Genomic Feature	HMconsensus.20241127	8		1	Cell-line-specific histone modification, record all CpGs's M and U. M represents the number of in-peak samples, U represents the number of out-of-peak samples. Peak data are from Cistrome.
GRCh38/hg38	Genomic Feature	MetagenePC.20220911	30		1	CpGs in binned regions relative to Tss for all genes. Metagenes of protein coding genes. The gene model is based on GENCODE v36 transcripts
GRCh38/hg38	Genomic Feature	PMD.20220911	3	29610480	1	CpGs in partially methylated domains. Based on PMID: 29610480. Genomic coordinates of partialy methylated domains
GRCh38/hg38	Genomic Feature	REMCChromHMM.20220911	16		1	CpGs in ChromHMM chromatin states . ChromHMM calls based on Roadmap data (REMC), PMID: 25693563
GRCh38/hg38	Genomic Feature	TFBS.20220921.Part1	700		1	CpGs in transcription factor binding sites (cistrome). The number of TFs binding a particular CpG. Based on cistrome data (20210326_cistrome_download).
GRCh38/hg38	Genomic Feature	TFBS.20220921.Part2	659		1	CpGs in transcription factor binding sites (cistrome). The number of TFs binding a particular CpG. Based on cistrome data (20210326_cistrome_download).
GRCh38/hg38	Genomic Feature	TFBS.20240723	5884		1	Cell specific TFBS (cistrome).
GRCh38/hg38	Genomic Feature	TFBSrm.20221005	1188		1	CpGs in transcription factor binding sites (ReMap). Based on ReMAp 2022 non redundant TF peak data. 5th column has info on how many samples had the TF mark and 2nd number indictes threshold for inclusion
GRCh38/hg38	Sequence Feature	kmer10.20231109	32898		1	10 nucleotide sequence for every CpG cytosine in hg38 genome (+/- 4 bases including CpG).
GRCh38/hg38	Sequence Feature	Motifs.20240716	397		1	CpGs in transcription factor binding motifs from HOCOMOCOv11 human core models
GRCh38/hg38	Sequence Feature	nFlankCG.20220321	46		1	Flanking CpG count in +/-75 bp (152 bp window) not counting the given CpG, NCGN are excluded (unknown bases)
GRCh38/hg38	Sequence Feature	nFlankCG100.20231025	32		1	Flanking CpG count in +/-50 bp (102 bp window) not counting the given CpG, NCGN are excluded (unknown bases)
GRCh38/hg38	Sequence Feature	nFlankCG50.20231025	18		1	Flanking CpG count in +/-25 bp (52 bp window) not counting the given CpG, NCGN are excluded (unknown bases)
GRCh38/hg38	Sequence Feature	Tetranuc2.20220321	4		1	CpG tetranucleotide context. Tertranucleotide context. SCGS,WCGW,SCGW. NCGN are excluded.
GRCh38/hg38	Sequence Feature	Tetranuc4.20220321	10		1	CpG tetranucleotide context. Tertranucleotide context. NCGN are excluded (unknown bases)
GRCh38/hg38	Technical	Blacklist.20220304	1	31249361	1	ENCODE Exclusion List. Based on ENCFF356LFX (2020-05-05)
GRCh38/hg38	Technical	rmsk1.20220307	20		1	CpGs in repetitve regions. This is for repetive region annotation lvl 1 based on RepeatMasker. Based on ~/references/hg38/annotation/rmsk/rmsk.txt.bed. This is for repetive regions based on RepeatMasker
GRCh38/hg38	Technical	rmsk2.20220321	60		1	CpGs in repetitve regions. This is for repetive region annotation lvl 2, based on RepeatMasker. Based on ~/references/hg38/annotation/rmsk/rmsk.txt.bed
GRCh38/hg38	Technical	rmsk3.20220321	15474		1	CpGs in repetitve regions. This is for repetive region annotation lvl 3, based on RepeatMasker. Based on hg38 repeat masker
GRCh38/hg38	Technical	Win100k.20220228	29511		1	CpGs divided into 100KB windows. Non-overlapping windows based on chromosomes 1-24,X,Y and MT
GRCh38/hg38	Technical	Win1m.20241101	2971		1	CpGs divided into 1MB windows. Non-overlapping windows based on chromosomes 1-24,X,Y and MT
GRCh38/hg38	Technical	Win250k.20241101	11820		1	CpGs divided into 250KB windows. Non-overlapping windows based on chromosomes 1-24,X,Y and MT
GRCh38/hg38	Technical	Win50k.20241126	58962		1	CpGs divided into 50KB windows. Non-overlapping windows based on chromosomes 1-24,X,Y and MT
GRCh38/hg38	Trait Association	CD4TOldVsYoung.20231229	4	22689993	1	CpGs with differential methylation, or resistant to aging, in old vs. young CD4 T cells
GRCh38/hg38	Trait Association	ImprintingDMR_20221121	21	23744971	1	CpGs in imprinting regions. Imprinting DMRs.
GRCh38/hg38	Trait Association	ImprintingDMR.20220818	1	24402520	1	CpGs in imprinting regions. Imprinting DMRs based on Court et al. 2014 Genome Research, PMID 24402520, supplemental table 1, sheet "450K sliding windows analysis". Original DMRs were hg19 and coverted to hg38. 5th column has info for delta mUPD Pupd, pval and methylation
GRCh38/hg38	Trait Association	IntermediateMeth.20221121	1		1	Intermediately methylated sites, from 300+ human WGBS
GRCh38/hg38	Trait Association	IntermediateMethS.20221121	1	36599988	1	Intermediately methylated sites, sorted cells from Loyfer et al. 2022
GRCh38/hg38	Trait Association	LoyferCorr05.20231125	3922851	36599988	1	Correlated Cis CpG modules (>.5) across 207 human cell types
GRCh38/hg38	Trait Association	LoyferCorr07.20231125	2851650	36599988	1	Correlated Cis CpG modules (>.7) across 207 human cell types
GRCh38/hg38	Trait Association	RoadMapNegGeneExpCpG.20220814	1		1	CpGs with methylation negatively correlated with gene expression. CpGS neg. correlated with Gene Expression. Within 10KB of gene start and stop.Based on Roadmap matching mRNA (RPKM) and WGBS mthylation data https://egg2.wustl.edu/roadmap/web_portal/processed_data.html). Selection based on p value <= .01 and cor. < -.5. output has following columns: CpG_chr, CpG_start, CpG_end, GeneName, CpG_meanB…
GRCh38/hg38	Trait Association	RoadMapPosGeneExpCpG.20220814	1		1	CpGs with methylation positively correlated with gene expression. CpGS pos. correlated with Gene Expression. Within 10KB of gene start and stop.Based on Roadmap matching mRNA (RPKM) and WGBS methylation data https://egg2.wustl.edu/roadmap/web_portal/processed_data.html). Selection based on p value <=- .01 and cor > .5. Output has following columns: CpG_chr, CpG_start, CpG_end, GeneName, CpG_meanB…
GRCh38/hg38	Trait Association	TiSigBLUEPRINT.20221209	448		1	Tissue-specific methylation in BLUEPRINT sorted immune cells. Tissue-specific methylation in BLUEPRINT sorted immune cells
GRCh38/hg38	Trait Association	TiSigBrain.20221209	266		1	Tissue-specific methylation in brain cell types. Tissue-specific methylation in brain cell types
GRCh38/hg38	Trait Association	TiSigLoyfer.20221209	324		1	Tissue-specific methylation in sorted immune cells. Tissue-specific methylation in sorted human cell types
GRCh38/hg38	Trait Association	TLeukemiaVsNormal.20231225	4		1	CpGs with differential methylation, or resistant to methylation alteration. in T cell prolymphocytic leukemia vs. normal human cells (Loyfer, BLUEPRINT)
GRCh38/hg38	Trait Association	TumorVsNormal.20231225	4		1	CpGs with differential methylation in tumor vs. normal human cells (TCGA, Loyfer 2022)
GRCh38/hg38	Trait Association	XCILinkedWGBS.20221121	1		1	X chromsome inactivation linked CpGs (~300 WGBS). X-chromosome inactivation-linked methylation from ~300 WGBS samples
GRCh38/hg38	Trait Association	XCILinkedWGBSSorted.20221121	1	36599988	1	X chromsome inactivation linked CpGs (~200 sorted WGBS). X-chromosome inactivation-linked methylation from ~200 sorted cell WGBS (PMID: 36599988)
GRCh38/hg38 stranded	Sequence Feature	kmer10.20231201	65540		1	10 nucleotide sequence for every CpG cytosine in hg38 genome (+/- 4 bases including CpG), stranded.
GRCm38/mm10	Genomic Feature	CGI.20220904	4		1	Contains CpG island info based on : CpG island shores (up to 2kb between CpG islands), CpG island shelves (regions 2 to 4kb between CpG islands) and open seas ( rest of the genome)
GRCm38/mm10	Genomic Feature	ChromHMM.20220318	19	33619351	1	Generated using 66 ENCODE chromHMM calls from van der Velde et al., 2021, genomic CpGs
GRCm38/mm10	Genomic Feature	ChromHMM.20220414	19	33619351	1	Generated using 66 ENCODE chromHMM calls from van der Velde et al., 2021, 200bp bin
GRCm38/mm10	Genomic Feature	ChromHMMfullStack.20231222	101	37370147	1	Cell specific ChromHMM states learned from 901 mouse epigenomes from Vu et al., 2023 (PMID 37370147)
GRCm38/mm10	Genomic Feature	Chromosome.20240119	22		1	CpG sets grouped by chromosomes.
GRCm38/mm10	Genomic Feature	EnsRegBuild.20220710	6		1	Based on Ensembl Regulatory build date: 102 for GCRm38/mm10. Contains genomic location of enhancers, open chromatin, TFBS, promoters and promoter flanking regions and the stable ENSR id
GRCm38/mm10	Genomic Feature	GeneLinks.20220710	55313		1	CpGs linked to genes, 1.5kb upstream TSS to TTS. GENCODEvM25
GRCm38/mm10	Genomic Feature	GeneLinksEnh.20241127	31705		1	CpGs linked to genes, 10kb upstream TSS to TTS. GENCODEvM25, Enhancers only. Enhancers are defined as H3K27ac+,H3K4me1+,H3K4me3-.
GRCm38/mm10	Genomic Feature	HM.20221013	78		1	Cistrome histone modification-overlaping CpGs. Only ~300,000 most frequent CpGs. num_samples >= minimum_num_samples / total_num_samples.
GRCm38/mm10	Genomic Feature	HM.20240723	5008		1	Cell-line-specific histone modification-overlaping CpGs. Only H3K4me3, H3K27me3, H3K36me3, H3K36me2, H3K4me1, H3K27ac, H3K9me3, H2AK119
GRCm38/mm10	Genomic Feature	HMconsensus.20241127	8		1	Cell-line-specific histone modification, record all CpGs's M and U. M represents the number of in-peak samples, U represents the number of out-of-peak samples. Peak data are from Cistrome.
GRCm38/mm10	Genomic Feature	MetagenePC.20220911	30		1	Metagenes based on the wzmetagene.py function and based on gencode.vM25 transcripts
GRCm38/mm10	Genomic Feature	Motifs.20240722	354		1	CpGs in transcription factor binding motifs from HOCOMOCOv11 mouse core models
GRCm38/mm10	Genomic Feature	PMD.20220911	3	29610480	1	Based on PMID: 29610480. Genomic coordinates of partialy methylated domains
GRCm38/mm10	Genomic Feature	rmsk1.20220321	21		1	This is for repetive region annotation lvl 1 based on RepeatMasker. This is for repetive regions based on RepeatMasker
GRCm38/mm10	Genomic Feature	rmsk2.20220321	59		1	This is for repetive region annotation lvl 2, based on RepeatMasker.
GRCm38/mm10	Genomic Feature	rmsk3.20220321	1554		1	This is for repetive region annotation lvl 3, based on RepeatMasker.
GRCm38/mm10	Genomic Feature	TFBS.20220922	703		1	CpGs in transcription factor binding sites (cistrome). The number of TFs binding a particular CpG. Based on cistrome data (20210326_cistrome_download).
GRCm38/mm10	Genomic Feature	TFBS.20240723	5048		1	Cell specific TFBS (cistrome).
GRCm38/mm10	Genomic Feature	TFBSFreq.20220922	7		1	Based on cistrome data (20210326_cistrome_download). This feature file contains CpGs corresponding to TF experiments, and the number of experiments which overlap CpG /total experiments for a particular TF
GRCm38/mm10	Genomic Feature	TFBSrm.20221005	638		1	Based on ReMAp 2022 non redundant TF peak data. 5th column has info on how many samples had the TF mark and 2nd number indictes threshold for inclusion
GRCm38/mm10	Genomic Feature	UCSCEnsemblRegulatory.20220727	7		1	This is based on http://ftp.ensembl.org/pub/papers/regulation/mm10/overview/RegBuild.bb.
GRCm38/mm10	Sequence Feature	GCfrac.20220323	140		1	Contains coordinates of each CpG and the fraction of CG nucleotides in +/-75 bp of CpG (152 bp) ; n(G) +n(C) / 152
GRCm38/mm10	Sequence Feature	kmer10.20231109	32897		1	10 nucleotide sequence for every CpG cytosine in mm10 genome (+/- 4 bases including CpG).
GRCm38/mm10	Sequence Feature	nFlankCG.20220321	43		1	Flanking CpG count in +/-75 bp (152 bp window) not counting the given CpG, NCGN are excluded (unknown bases)
GRCm38/mm10	Sequence Feature	nFlankCG100.20231025	30		1	Flanking CpG count in +/-50 bp (102 bp window) not counting the given CpG, NCGN are excluded (unknown bases)
GRCm38/mm10	Sequence Feature	nFlankCG50.20231025	19		1	Flanking CpG count in +/-25 bp (52 bp window) not counting the given CpG, NCGN are excluded (unknown bases)
GRCm38/mm10	Sequence Feature	Tetranuc2.20220321	4		1	Tertranucleotide context. SCGS,WCGW,SCGW. NCGN are excluded.
GRCm38/mm10	Sequence Feature	Tetranuc4.20220321	11		1	Tertranucleotide context. NCGN are excluded (unknown bases)
GRCm38/mm10	Technical	Blacklist.20220304	1		1	Based on ENCODE Exclusion List ENCSR636HFF (2016-10-16)
GRCm38/mm10	Technical	Win100k.20220228	26604		1	100 KB non overlapping windows
GRCm38/mm10	Technical	Win10k.20241119	264939		1	10 KB non overlapping windows
GRCm38/mm10	Technical	Win1k.20241119	2613179		1	1 KB non overlapping windows
GRCm38/mm10	Technical	Win1m.20230709	2673		1	1 MB non overlapping windows
GRCm38/mm10	Trait Association	EvoCons.20220314	1		1	This file contains CpGs that correspond to conserved DNA bases (only bases with phastCons. scores >.5 were considred). Based on UCSC mm10 phastCons60way.bw; mm10 comparison with 60 species
GRCm38/mm10 stranded	Genomic Feature	ChromHMM_kmer4.20240219	290		1	Tetranucleotide intersectioned with each chromHMM calls
GRCm38/mm10 stranded	Sequence Feature	kmer10.20231201	65538		1	10 nucleotide sequence for every CpG cytosine in mm10 genome (+/- 4 bases including CpG), stranded.
HM27	Trait Association	EWAS_HM27.20230202	49217		1	Significant probes and associated traits from EWAS study for HM27
HM27	Trait Association	Horvath1Clock.20230203	2		1	DNA methylation age of human tissues and cell types, PMID: 24138928
HM27	Trait Association	PhenoAge.20230203	2		1	Epigenetic biomarkers of aging for lifespan and healthspan, PMID: 29676998
HM450	Trait Association	CellTypeDMLBrain.20221019	3		1	A cell epigenotype specific model for the correction of brain cellular heterogeneity bias and its application to age, brain region and major depression, PMID: 23426267
HM450	Trait Association	CellTypeDMLImmune.20221019	9		1	Differential DNA methylation in purified human blood cells with implications for cell lineage and studies on disease susceptibility, PMID: 22848472
HM450	Trait Association	DunedinPACEClock.20230203	2		1	A DNA methylation biomarker of the pace of aging, PMID: 35029144
HM450	Trait Association	EpidishDHSBloodDMC_7cell.20230203	2		1	A comparison of reference-based algorithms for correcting cell-type heterogeneity in Epigenome-Wide Association Studies, PMID: 28193155
HM450	Trait Association	EpiTOC.20230329	2		1	Epigenetic mitotic clock with cancer risk, PMID: 27717399
HM450	Trait Association	EpiTOC2.20230329	2	32580750	1	An improved version of epigentic mitotic clock with comparisons for cancer risk prediction, PMID: 32580750
HM450	Trait Association	EWAS_HM450.20230202	943249		1	Significant probes and associated traits from EWAS study for HM450
HM450	Trait Association	GrimAge.20230203	2	30669119	1	DNAm-based estimators of plasma proteins to estimate life span, PMID: 30669119
HM450	Trait Association	HannumClock.20230203	2	23177740	1	Genome-wide methylation profiles from blood reveal quantitative views of human aging rates, PMID: 23177740
HM450	Trait Association	Horvath2Clock.20230203	2	30048243	1	Epigenetic clock for skin and blood cells applied to Hutchinson Gilford Progeria Syndrome and ex vivo studies, PMID: 30048243
HM450	Trait Association	MarioniPredictors.20230203	117	35023833	1	Epigenetic scores for the circulating proteome as tools for disease prediction, PMID: 35023833
HM450	Trait Association	PCClock.20230203	2	36277076	1	A computational solution for bolstering reliability of epigenetic clocks with implications for clinical trials and longitudinal tracking, PMID: 36277076
HM450	Trait Association	SalivaReference.20230203	2	33588693	1	Saliva cell type .methylation reference
HM450	Trait Association	TelomereClock.20230203	2	31422385	1	DNA methylation-based estimator of telomere length, PMID: 31422385

## Sheet: Table S1B
Supplementary Table S1B: EWAS studies analyzed for tissue context (as reported in Fig 3H)
Entry (Column Order)	Trait	Meth	Study (PMID or EWAS atlas ID)
1	age	Hyper	33450751_Mulder-RH_age_model_1_with_age_as_a_random_effect
2	age	Hyper	33450751_Mulder-RH_age_model_2_at_9y_with_age_as_a_random_effect
3	type_2_diabetes_(T2D)	Hypo	ES00287
4	type 2 diabetes (T2D)	Hypo	ES00287
5	epithelial_ovarian_cancer_(EOC)	Hyper	ES01046
6	epithelial ovarian cancer (EOC)	Hyper	ES01046
7	end-stage_kidney__disease_attributed_to diabetic_kidney_disease	Hyper	ES01709
8	multiple_sclerosis	Hyper	ES01000
9	age	Hyper	33450751_Mulder-RH_age_model_2_at_6y_with_age_as_a_fixed_effect
10	multiple sclerosis	Hyper	ES01000
11	atherosclerosis	Hyper	ES00432
12	oral_squamous_cell_carcinoma_(OSCC)	Hyper	ES00450
13	sex	Hyper	33450751_Mulder-RH_sex_discovery
14	exercise	Hyper	ES00127
15	age	Hypo	33450751_Mulder-RH_age_model_2_at_9y_with_age_as_a_fixed_effect
16	maternal_alcohol_consumption	Hypo	ES00217
17	neonatal_leptin	Hypo	ES01338
18	thyroid_lesion	Hyper	ES00704
19	inflammatory_bowel_disease	Hyper	ES01467
20	psoriasis	Hypo	ES01074
21	age*sex	Hyper	33450751_Mulder-RH_age_sex_discovery
22	papillary_thyroid_carcinoma	Hyper	ES01252
23	preterm_birth	Hyper	ES00184
24	papillary_thyroid_carcinoma	Hyper	ES00828
25	asthma	Hyper	ES00221
26	breast_cancer_prognosis	Hyper	ES01428
27	multiple_sclerosis	Hyper	ES00259
28	Alzheimer's_disease_(AD)	Hyper	ES01654
29	Alzheimers_disease_(AD)	Hyper	ES01654
30	gestational_age	Hyper	33564054_Kashima-K_gestational_age
31	atopic_asthma	Hypo	ES01477
32	Smoking_(newborn)	Hyper	NA;Additional_27040690
33	Fetal_vs_adult_liver	Hyper	25282492_fetal_vs_adult_liver
34	responses_to_PD-1/PD-L1_inhibition_blockade	Hypo	ES01266
35	inflamed_Crohns_disease_(CD)	Hyper	ES01463
36	inflamed_Crohn's_disease_(CD)	Hyper	ES01463
37	Fetal vs adult liver	Hypo	25282492_fetal_vs_adult_liver
38	Fetal_vs_adult_liver	Hypo	25282492_fetal_vs_adult_liver
39	hepatocellular_carcinoma_(HCC)	Hypo	ES01193
40	high_risk_cutaneous_squamous_cell_carcinoma_(cSCC)	Hyper	ES01353
41	perinatally-acquired_HIV	Hyper	ES01251
42	systemic_lupus_erythematosus_(SLE)	Hypo	ES01237
43	fractional_exhaled_nitric_oxide	Hyper	ES01247
44	primary_Sjögrens_Syndrome_(pSS)	Hypo	ES01238
45	multiple_sclerosis	Hypo	ES01000
46	Smoking	Hypo	NA;Additional_27651444
47	smoking	Hypo	ES01297
48	Smoking_(newborn)	Hypo	NA;Additional_27040690
49	hepatocellular_carcinoma_(HCC)	Hypo	ES00975
50	systemic_lupus_erythematosus_(SLE)	Hyper	ES01237
51	autoimmune_diseases	Hyper	ES01188
52	polybrominated_biphenyl_exposure	Hypo	ES01113
53	colorectal_cancer	Hyper	ES01090
54	B_Acute_Lymphoblastic_Leukemia_with_t(1_19)(q23;p13.3);_E2A-PBX1_(TCF3-PBX1)	Hyper	ES00307
55	hepatocellular_carcinoma_(HCC)	Hyper	ES00975
56	follicular_thyroid_carcinoma	Hyper	ES00706
57	tissue	Hyper	ES01518
58	MarioniPredictors_Insulinreceptor	NA	NA
59	air_pollution_(NO2)	Hypo	ES00536
60	smoking	Hyper	ES01297
61	Smoking	Hyper	NA;Additional_27651444
62	Gulf_War_Illness	Hyper	ES01386
63	age	Hypo	33450751_Mulder-RH_age_model_2_at_6y_with_age_as_a_fixed_effect
64	prostate_cancer	Hyper	ES00610
65	smoking	Hypo	ES00095
66	MarioniPredictors_SMPD1	NA	NA
67	invasive_lobular_breast_cancer_overall_survival	Hyper	ES01688
68	rheumatoid_arthritis_(RA)	Hyper	ES00274
69	cell-specific_characterization_of_the_placental_methylome	Hyper	ES01682
70	gestational_age	Hypo	33564054_Kashima-K_gestational_age
71	gingivo-buccal_oral_squamous_cell_carcinoma_(OSCC-GB)	Hypo	ES01334
72	psoriasis	Hyper	ES01074
73	alzheimers_disease_braak_stage	Hypo	33257653_Zhang-L_alzheimers_disease_braak_stage_meta-analysis
74	inflammatory_bowel_disease	Hypo	ES01467
