# Supplementary material for: KnowYourCG: Facilitating base-level sparse methylome interpretation
Source: Sci Adv. 2025 Oct 24;11(43):eadw3027. doi: 10.1126/sciadv.adw3027 (PMC12551721; doi:10.1126/sciadv.adw3027)
Supplement: Supplementary file 2 — Tables S1 and S2 [file sciadv.adw3027_tables_s1_and_s2.zip › adw3027_table_s2.xlsx]

## Sheet: 20250414_KYCG_CellCounts_tbl
Table S2: Tissue-specific CpG counts and contrast groups
Project	Branch	Background	Type	Num_WG
Loyfer	Pharynx.Epithelial	Epithelial	Hypo	177468
Loyfer	Gallbladder.Epithelial	Hepatocyte+Gallbladder	Hypo	1105856
Loyfer	Endometrium.Epithelial	Endometrium+Fallopian.Epithelial	Hyper	555845
Loyfer	Fallopian.Epithelial	Endometrium+Fallopian.Epithelial	Hypo	529889
Loyfer	Prostate.Smooth.Muscle	Smooth.Muscle	Hypo	1391805
Loyfer	Aorta.Smooth.Muscle	Smooth.Muscle	Hypo	492824
Loyfer	Coronary.Artery.Smooth.Muscle	Smooth.Muscle	Hyper	1161440
Loyfer	Endometrium.Epithelial	Endometrium+Fallopian.Epithelial	Hypo	1058623
Loyfer	Fallopian.Epithelial	Endometrium+Fallopian.Epithelial	Hyper	1007276
Loyfer	Cerebellum.Neuron	Neuron	Hypo	928111
Loyfer	Prostate.Smooth.Muscle	Smooth.Muscle	Hyper	2016034
Loyfer	Coronary.Artery.Smooth.Muscle	Smooth.Muscle	Hypo	863063
Loyfer	Gallbladder.Epithelial	Hepatocyte+Gallbladder	Hyper	1026979
Loyfer	Colon.Right.Endocrine	Lower.GI	Hypo	96789
Loyfer	Lung.Bronchus.Smooth.Muscle	Smooth.Muscle	Hypo	311270
Loyfer	Pancreas.Islet.Endothel	Pancreas	Hyper	27068
Loyfer	Lung.Bronchus.Smooth.Muscle	Smooth.Muscle	Hyper	625045
Loyfer	Pancreas.Islet.Endothel	Pancreas	Hypo	67341
Loyfer	Pancreas.Beta	Pancreatic.Islet	Hyper	72688
Loyfer	Pancreas.Acinar	Pancreas	Hypo	738705
Loyfer	Blood.B.Mem	Blood.B-Lineage	Hypo	1044079
Loyfer	Blood.B	Blood.B-Lineage	Hyper	1108934
Loyfer	Lung.Alveolar.Epithelial	Thyroid+Lung.Alveolar.Epithelial	Hypo	1180030
Loyfer	Thyroid.Epithelial	Thyroid+Lung.Alveolar.Epithelial	Hyper	1129641
Loyfer	Bladder.Smooth.Muscle	Smooth.Muscle	Hypo	2315178
Loyfer	Aorta.Smooth.Muscle	Smooth.Muscle	Hyper	272536
Loyfer	Colon.Left.Epithelial	Lower.GI	Hyper	14923
Loyfer	Liver.Macrophages	Myeloid	Hypo	74108
Loyfer	Bladder.Smooth.Muscle	Smooth.Muscle	Hyper	168951
Loyfer	Blood.Granulocytes	Myeloid	Hypo	92450
Loyfer	Lung.Alveolar.Epithelial	Thyroid+Lung.Alveolar.Epithelial	Hyper	504261
Loyfer	Thyroid.Epithelial	Thyroid+Lung.Alveolar.Epithelial	Hypo	485276
Loyfer	Blood.B.Mem	Leukocyte	Hypo	84945
Loyfer	Blood.B.Mem	Lymphoid	Hypo	149517
Loyfer	Breast.Basal.Epithelial	All	Hypo	15437
Loyfer	Small.int.Epithelial	Epithelial	Hypo	31832
Loyfer	Pancreas.Delta	Pancreatic.Islet	Hypo	83915
Loyfer	Small.int.Epithelial	Lower.GI	Hypo	208590
Loyfer	Oligodendrocytes	All	Hypo	38766
Loyfer	Blood.B-Lineage	Leukocyte	Hyper	650
Loyfer	Blood.B-Lineage	Lymphoid	Hyper	18304
Loyfer	Blood.T.Naive.CD4	Blood.T-Lineage	Hypo	1728
Loyfer	Blood.T.Naive.CD4	Lymphoid	Hypo	948
Loyfer	Cerebellum.Neuron	Neuron	Hyper	201571
Loyfer	Blood.Granulocytes	Leukocyte	Hypo	52517
Loyfer	Blood.T.Naive.CD4	Blood.T-Lineage	Hyper	7675
Loyfer	Pancreatic.Islet	Pancreas	Hyper	52328
Loyfer	Pancreas.Beta	Pancreatic.Islet	Hypo	142520
Loyfer	Pancreas.Alpha	Pancreatic.Islet	Hyper	99945
Loyfer	Blood.T.Naive.CD4	Lymphoid	Hyper	1960
Loyfer	Colon.Right.Endocrine	Lower.GI	Hyper	34952
Loyfer	Small.int.Epithelial	Lower.GI	Hyper	122944
Loyfer	Blood.B.Mem	Blood.B-Lineage	Hyper	69465
Loyfer	Blood.B	Blood.B-Lineage	Hypo	73274
Loyfer	Tongue_base.Epithelial	Epithelial	Hypo	10228
Loyfer	Kidney.Tubular.Epithelial	Epithelial	Hypo	7173
Loyfer	Liver.Macrophages	Myeloid	Hyper	18725
Loyfer	Gastric.fundus.Epithelial	Gastric	Hypo	2852
Loyfer	Liver.Macrophages	Leukocyte	Hypo	12769
Loyfer	Kidney.Glomerular.Podocytes	Kidney.Epithelial	Hypo	45205
Loyfer	Bone_marrow.Erythrocyte_progenitors	Leukocyte	Hypo	861263
Loyfer	Pancreas.Duct	All	Hypo	2857
Loyfer	Heart.Fibroblasts	All	Hypo	4524
Loyfer	Hepatocyte+Gallbladder	All	Hypo	12289
Loyfer	Liver.Hepatocytes	All	Hypo	27026
Loyfer	Blood.B-Lineage	Leukocyte	Hypo	62211
Loyfer	Blood.B-Lineage	Lymphoid	Hypo	147924
Loyfer	Blood.T.Naive.CD8	Blood.T-Lineage	Hyper	46248
Loyfer	Endometrium.Epithelial	Epithelial	Hypo	92125
Loyfer	Pancreas.Beta	Pancreas	Hypo	67269
Loyfer	Bone_marrow.Erythrocyte_progenitors	All	Hypo	44798
Loyfer	Pancreatic.Islet	Pancreas	Hypo	99347
Loyfer	Fallopian.Epithelial	All	Hypo	8475
Loyfer	Fallopian.Epithelial	Epithelial	Hypo	56366
Loyfer	Blood.B-Lineage	All	Hypo	14941
Loyfer	Lung.Alveolar.Epithelial	All	Hypo	5131
Loyfer	Lung.Alveolar.Epithelial	Epithelial	Hypo	52357
Loyfer	Pancreas.Alpha	Pancreatic.Islet	Hypo	89912
Loyfer	Pancreas.Alpha	Pancreas	Hypo	31905
Loyfer	Prostate.Epithelial	Epithelial	Hypo	5421
Loyfer	Colon.Left.Epithelial	Lower.GI	Hypo	14505
Loyfer	Lung.Bronchus.Epithelial	All	Hypo	4046
Loyfer	Pancreatic.Islet	All	Hypo	5794
Loyfer	Breast.Luminal.Epithelial	Epithelial	Hypo	14311
Loyfer	Pancreas.Delta	Pancreatic.Islet	Hyper	78843
Loyfer	Heart.Cardiomyocyte	All	Hypo	35853
Loyfer	Blood.NK	Lymphoid	Hypo	29555
Loyfer	Kidney.Glomerular.Podocytes	Kidney.Epithelial	Hyper	68693
Loyfer	Blood.T.Eff.CD8	Blood.T-Lineage	Hyper	1673
Loyfer	Bladder.Epithelial	Epithelial	Hypo	22633
Loyfer	Bladder.Epithelial	All	Hypo	5051
Loyfer	Pancreas.Acinar	All	Hypo	21835
Loyfer	Pancreas.Alpha	All	Hypo	3877
Loyfer	Pharynx.Epithelial	Epithelial	Hyper	3339
Loyfer	Fallopian.Epithelial	Epithelial	Hyper	1024
Loyfer	Pancreas.Alpha	Pancreas	Hyper	5346
Loyfer	Esophagus.Epithelial	Epithelial	Hypo	4594
Loyfer	Lower.GI	All	Hypo	9824
Loyfer	Bladder.Epithelial	Epithelial	Hyper	1877
Loyfer	Pancreas.Beta	Pancreas	Hyper	7478
Loyfer	Endometrium.Epithelial	Epithelial	Hyper	1988
Loyfer	Blood.Granulocytes	All	Hypo	18566
Loyfer	Breast.Luminal.Epithelial	Epithelial	Hyper	508
Loyfer	Endometrium+Fallopian.Epithelial	All	Hypo	3134
Loyfer	Endometrium+Fallopian.Epithelial	Epithelial	Hypo	30271
Loyfer	Blood.T-Lineage	Lymphoid	Hyper	12892
Loyfer	Blood.T.Naive.CD8	Leukocyte	Hyper	809
Loyfer	Blood.T.Naive.CD8	Lymphoid	Hyper	3148
Loyfer	Blood.T-Lineage	Leukocyte	Hyper	4002
Loyfer	Colon.Left.Epithelial	Epithelial	Hyper	975
Loyfer	Tonsil.Pharyngeal.Epithelial	Epithelial	Hypo	9336
Loyfer	Blood.Granulocytes	Myeloid	Hyper	34751
Loyfer	Tongue.Epithelial	Epithelial	Hypo	6581
Loyfer	Colon.Right.Epithelial	Lower.GI	Hypo	4496
Loyfer	Colon.Right.Epithelial	Epithelial	Hypo	6529
Loyfer	Blood.T-Lineage	Lymphoid	Hypo	7145
Loyfer	Blood.T-Lineage	Leukocyte	Hypo	2857
Loyfer	Blood.NK	Leukocyte	Hypo	13695
Loyfer	Colon.Left.Epithelial	Epithelial	Hypo	5838
Loyfer	Thyroid+Lung.Alveolar.Epithelial	Epithelial	Hypo	22721
Loyfer	Pancreas.Acinar	Pancreas	Hyper	25554
Loyfer	Blood.T.Naive.CD4	Leukocyte	Hypo	453
Loyfer	Thyroid.Epithelial	All	Hypo	22469
Loyfer	Thyroid+Lung.Alveolar.Epithelial	Epithelial	Hyper	595
Loyfer	Blood.T.Eff.CD8	Blood.T-Lineage	Hypo	2553
Loyfer	Blood.B	All	Hypo	2285
Loyfer	Leukocyte	All	Hypo	1954
Loyfer	Blood.T.EffMem.CD4	All	Hypo	11
Loyfer	Blood.T.EffMem.CD4	Blood.T-Lineage	Hypo	91
Loyfer	Blood.T.EffMem.CD4	Leukocyte	Hypo	16
Loyfer	Blood.T.EffMem.CD4	Lymphoid	Hypo	40
Loyfer	Gastric	All	Hypo	8591
Loyfer	Saphenous.Vein.Endothel	All	Hypo	121
Loyfer	Small.int.Epithelial	All	Hypo	3598
Loyfer	Endometrium+Fallopian.Epithelial	Epithelial	Hyper	396
Loyfer	Blood.B.Mem	Leukocyte	Hyper	918
Loyfer	Blood.B.Mem	Lymphoid	Hyper	4026
Loyfer	Gastric.fundus.Epithelial	Gastric	Hyper	2659
Loyfer	Lung.Alveolar.Macrophages	Leukocyte	Hypo	16225
Loyfer	Thyroid+Lung.Alveolar.Epithelial	All	Hypo	1999
Loyfer	Blood.T.EffMem.CD8	Blood.T-Lineage	Hypo	422
Loyfer	Bone_marrow.Erythrocyte_progenitors	Leukocyte	Hyper	777
Loyfer	Myeloid	All	Hypo	3340
Loyfer	Tongue.Epithelial	All	Hypo	1341
Loyfer	Lung.Interstitial.Macrophages	Myeloid	Hypo	2549
Loyfer	Kidney.Glomerular.Epithelial	Epithelial	Hypo	5991
Loyfer	Blood.T.Naive.CD4	Leukocyte	Hyper	451
Loyfer	Blood.Monocytes	Leukocyte	Hypo	198
Loyfer	Blood.Monocytes	Myeloid	Hypo	558
Loyfer	Tongue_base.Epithelial	Epithelial	Hyper	257
Loyfer	Prostate.Epithelial	Epithelial	Hyper	269
Loyfer	Hepatocyte+Gallbladder	All	Hyper	942
Loyfer	Liver.Hepatocytes	All	Hyper	2537
Loyfer	Pancreas.Acinar	All	Hyper	1234
Loyfer	Blood.T.Naive.CD8	Blood.T-Lineage	Hypo	6418
Loyfer	Blood.NK	Lymphoid	Hyper	2457
Loyfer	Blood.T.Naive.CD8	Leukocyte	Hypo	2589
Loyfer	Blood.T.Naive.CD8	Lymphoid	Hypo	3332
Loyfer	Cortex.Neuron	All	Hypo	20
Loyfer	Bladder.Epithelial	All	Hyper	320
Loyfer	Heart.Cardiomyocyte	All	Hyper	183
Loyfer	Kidney.Epithelial	All	Hypo	2420
Loyfer	Blood.T.EffMem.CD8	Lymphoid	Hypo	192
Loyfer	Pancreas.Delta	All	Hypo	1937
Loyfer	Gastric.antrum.Epithelial	Epithelial	Hypo	796
Loyfer	Liver.Macrophages	Leukocyte	Hyper	3926
Loyfer	Tonsil.Palatine.Epithelial	All	Hypo	378
Loyfer	Tonsil.Palatine.Epithelial	Epithelial	Hypo	2240
Loyfer	Lung.Alveolar.Macrophages	Leukocyte	Hyper	663
Loyfer	Lung.Alveolar.Epithelial	Epithelial	Hyper	333
Loyfer	Colon.Right.Epithelial	Lower.GI	Hyper	1504
Loyfer	Lung.Alveolar.Endothel	All	Hypo	181
Loyfer	Breast.Luminal.Epithelial	All	Hypo	2660
Loyfer	Blood.Monocytes	Myeloid	Hyper	137
Loyfer	Small.int.Epithelial	Epithelial	Hyper	1280
Loyfer	Blood.T-Lineage	All	Hypo	532
Loyfer	Blood.T.CenMem.CD4	Blood.T-Lineage	Hypo	237
Loyfer	Blood.T.CenMem.CD4	Lymphoid	Hypo	156
Loyfer	Oligodendrocytes	All	Hyper	729
Loyfer	Blood.NK	Leukocyte	Hyper	144
Loyfer	Blood.Granulocytes	Leukocyte	Hyper	327
Loyfer	Breast.Basal.Epithelial	All	Hyper	817
Loyfer	Leukocyte	All	Hyper	591
Loyfer	Kidney.Glomerular.Epithelial	Epithelial	Hyper	261
Loyfer	Prostate.Epithelial	All	Hypo	544
Loyfer	Tongue.Epithelial	Epithelial	Hyper	103
Loyfer	Kidney.Tubular.Endothel	All	Hypo	93
Loyfer	Adipocytes	All	Hypo	80
Loyfer	Esophagus.Epithelial	Epithelial	Hyper	261
Loyfer	Kidney.Tubular.Epithelial	Epithelial	Hyper	467
Loyfer	Blood.T.CenMem.CD4	All	Hypo	30
Loyfer	Blood.T.CenMem.CD4	Leukocyte	Hypo	73
Loyfer	Lung.Bronchus.Epithelial	All	Hyper	136
Loyfer	Prostate.Epithelial	All	Hyper	34
Loyfer	Smooth.Muscle	All	Hypo	57
Loyfer	Lung.Interstitial.Macrophages	Myeloid	Hyper	923
Loyfer	Heart.Fibroblasts	All	Hyper	58
Loyfer	Lung.Alveolar.Epithelial	All	Hyper	2
Loyfer	Blood.T-Lineage	All	Hyper	119
Loyfer	Blood.T.Eff.CD8	Lymphoid	Hypo	281
Loyfer	Pancreas.Alpha	All	Hyper	81
Loyfer	Colon.Right.Epithelial	Epithelial	Hyper	294
Loyfer	Pancreas.Duct	All	Hyper	59
Loyfer	Pancreatic.Islet	All	Hyper	254
Loyfer	Blood.T.EffMem.CD8	Blood.T-Lineage	Hyper	50
Loyfer	Blood.T.EffMem.CD8	Leukocyte	Hyper	24
Loyfer	Blood.T.EffMem.CD8	Lymphoid	Hyper	33
Loyfer	Liver.Hepatocytes	Hepatocyte+Gallbladder	Hypo	1028941
Loyfer	Liver.Hepatocytes	Hepatocyte+Gallbladder	Hyper	1077381
Loyfer	Pancreas.Endothel	Pancreas	Hyper	70847
Loyfer	Kidney.Glomerular.Epithelial	Kidney.Epithelial	Hypo	145973
Loyfer	Pancreas.Duct	Pancreas	Hyper	16412
Loyfer	Breast.Basal.Epithelial	Epithelial	Hypo	64493
Loyfer	Gastric.antrum.Endocrine	Gastric	Hypo	33169
Loyfer	Lymphoid	Leukocyte	Hyper	15544
Loyfer	Colon.Left.Endocrine	Lower.GI	Hyper	9045
Loyfer	Blood.B	Lymphoid	Hypo	35050
Loyfer	Pancreas.Duct	Pancreas	Hypo	107110
Loyfer	Thyroid.Epithelial	Epithelial	Hypo	71800
Loyfer	Gastric.antrum.Endocrine	Gastric	Hyper	19276
Loyfer	Gallbladder.Epithelial	Epithelial	Hypo	106484
Loyfer	Kidney.Glomerular.Epithelial	Kidney.Epithelial	Hyper	95344
Loyfer	Pancreas.Endothel	Pancreas	Hypo	159267
Loyfer	Blood.NK	All	Hypo	4676
Loyfer	Colon.Macrophages	Leukocyte	Hypo	13762
Loyfer	Colon.Macrophages	Myeloid	Hypo	79158
Loyfer	Pancreas.Beta	All	Hypo	9069
Loyfer	Pancreas.Delta	Pancreas	Hyper	1700
Loyfer	Lung.Alveolar.Macrophages	Myeloid	Hypo	39689
Loyfer	Blood.T.Eff.CD8	Leukocyte	Hyper	84
Loyfer	Blood.T.Eff.CD8	Lymphoid	Hyper	84
Loyfer	Thyroid.Epithelial	Epithelial	Hyper	14502
Loyfer	Breast.Basal.Epithelial	Epithelial	Hyper	12648
Loyfer	Lung.Bronchus.Epithelial	Epithelial	Hypo	17225
Loyfer	Colon.Macrophages	Myeloid	Hyper	16001
Loyfer	Pancreas.Delta	Pancreas	Hypo	18948
Loyfer	Cortex.Neuron	Neuron	Hyper	28163
Loyfer	Blood.B	Lymphoid	Hyper	9450
Loyfer	Colon.Left.Endocrine	Lower.GI	Hypo	31862
Loyfer	Blood.B	Leukocyte	Hypo	12390
Loyfer	Larynx.Epithelial	Epithelial	Hypo	11347
Loyfer	Neuron	All	Hypo	771
Loyfer	Cortex.Neuron	Neuron	Hypo	12110
Loyfer	Larynx.Epithelial	Epithelial	Hyper	613
Loyfer	Lung.Alveolar.Macrophages	Myeloid	Hyper	4788
Loyfer	Lymphoid	Leukocyte	Hypo	2232
Loyfer	Colon.Macrophages	Leukocyte	Hyper	3296
Loyfer	Blood.Monocytes	All	Hypo	74
Loyfer	Kidney.Tubular.Epithelial	Kidney.Epithelial	Hypo	746
Loyfer	Kidney.Tubular.Epithelial	Kidney.Epithelial	Hyper	549
Loyfer	Gastric.antrum.Epithelial	Gastric	Hypo	1560
Loyfer	Gallbladder.Epithelial	Epithelial	Hyper	1571
Loyfer	Neuron	All	Hyper	273
Loyfer	Colon.Left.Epithelial	All	Hypo	129
Loyfer	Small.int.Epithelial	All	Hyper	35
Loyfer	Gastric.fundus.Epithelial	Epithelial	Hypo	154
Loyfer	Tonsil.Pharyngeal.Epithelial	Epithelial	Hyper	268
Loyfer	Pancreas.Delta	All	Hyper	33
Loyfer	Thyroid.Epithelial	All	Hyper	208
Loyfer	Gastric.antrum.Epithelial	Gastric	Hyper	1350
Loyfer	Cortex.Neuron	All	Hyper	41
Loyfer	Blood.T.Eff.CD8	All	Hypo	71
Loyfer	Blood.T.Eff.CD8	Leukocyte	Hypo	105
Loyfer	Pancreas.Beta	All	Hyper	225
Loyfer	Lymphoid	All	Hyper	49
Loyfer	Gastric.fundus.Epithelial	All	Hypo	20
Loyfer	Blood.T.EffMem.CD8	Leukocyte	Hypo	59
Loyfer	Pancreas.Endothel	All	Hypo	10
Loyfer	Lymphoid	All	Hypo	255
Loyfer	Endometrium.Epithelial	All	Hypo	23947
Loyfer	Myeloid	Leukocyte	Hypo	23733
Loyfer	Blood.T.CD8	Blood.T-Lineage	Hyper	6
Loyfer	Gastric.body.Epithelial	Gastric	Hyper	466
Loyfer	Endometrium.Epithelial	All	Hyper	550
Loyfer	Blood.B	Leukocyte	Hyper	99
Loyfer	Myeloid	Leukocyte	Hyper	967
Loyfer	Lower.GI	All	Hyper	202
Loyfer	Endometrium+Fallopian.Epithelial	All	Hyper	33
Loyfer	Blood.T.CD3	Blood.T-Lineage	Hypo	83
Loyfer	Tonsil.Palatine.Epithelial	Epithelial	Hyper	33
Loyfer	Blood.T.CenMem.CD4	Blood.T-Lineage	Hyper	8
Loyfer	Gastric.body.Epithelial	Gastric	Hypo	277
Loyfer	Blood.T.CD4	Blood.T-Lineage	Hypo	6
Loyfer	Blood.T.CD4	Blood.T-Lineage	Hyper	11
Loyfer	Gastric.antrum.Epithelial	Epithelial	Hyper	264
Loyfer	Gastric	All	Hyper	9
Loyfer	Tongue.Epithelial	All	Hyper	33
Loyfer	Fallopian.Epithelial	All	Hyper	16
Loyfer	Lung.Interstitial.Macrophages	Leukocyte	Hyper	23
Loyfer	Lung.Alveolar.Endothel	All	Hyper	11
Loyfer	Blood.B-Lineage	All	Hyper	34
Loyfer	Blood.B	All	Hyper	8
Loyfer	Blood.T.CD8	Blood.T-Lineage	Hypo	23
Loyfer	Blood.T.CenMem.CD4	Lymphoid	Hyper	4
Loyfer	Colon.Left.Epithelial	All	Hyper	65
Loyfer	Lung.Interstitial.Macrophages	Leukocyte	Hypo	19
Loyfer	Blood.T.CD8	All	Hypo	2
Loyfer	Blood.T.CD8	Leukocyte	Hypo	3
Loyfer	Blood.T.CD8	Lymphoid	Hypo	8
Loyfer	Gastric.antrum.Epithelial	All	Hypo	15
Loyfer	Blood.T.CD3	Lymphoid	Hypo	22
Loyfer	Blood.NK	All	Hyper	3
Loyfer	Lung.Bronchus.Epithelial	Epithelial	Hyper	179
Loyfer	Blood.T.Eff.CD8	All	Hyper	5
Loyfer	Blood.T.CD3	Blood.T-Lineage	Hyper	15
Loyfer	Blood.T.EffMem.CD4	Blood.T-Lineage	Hyper	9
Loyfer	Breast.Luminal.Epithelial	All	Hyper	22
Loyfer	Gastric.body.Epithelial	Epithelial	Hypo	3
Loyfer	Saphenous.Vein.Endothel	All	Hyper	9
Loyfer	Kidney.Glomerular.Podocytes	All	Hypo	1
Loyfer	Gastric.body.Epithelial	All	Hypo	1
Loyfer	Kidney.Tubular.Epithelial	All	Hypo	1
Loyfer	Blood.T.EffMem.CD4	Lymphoid	Hyper	2
Loyfer	Kidney.Tubular.Endothel	All	Hyper	2
Loyfer	Kidney.Epithelial	All	Hyper	8
Loyfer	Gastric.fundus.Epithelial	Epithelial	Hyper	162
Loyfer	Gastric.fundus.Epithelial	All	Hyper	93
Loyfer	Gastric.antrum.Epithelial	All	Hyper	8
Loyfer	Bone_marrow.Erythrocyte_progenitors	All	Hyper	2
Loyfer	Tonsil.Palatine.Epithelial	All	Hyper	14
Loyfer	Blood.T.CD8	Leukocyte	Hyper	1
Loyfer	Blood.T.CD8	Lymphoid	Hyper	1
Loyfer	Blood.T.CD3	Lymphoid	Hyper	2
Loyfer	Blood.T.CD3	Leukocyte	Hypo	5
Brain	Inh_MGE_B3GAT2_PCDH7	Inh_MGE_B3GAT2	Hypo	228075
Brain	Inh_MGE_B3GAT2_CHST11	Inh_MGE_B3GAT2	Hypo	226817
Brain	Inh_MGE_UNC5B_CHRM3	Inh_MGE_UNC5B	Hyper	336279
Brain	Inh_MGE_UNC5B_DCLK1	Inh_MGE_UNC5B	Hypo	336279
Brain	Inh_MGE_PVALB_KIRREL	Inh_MGE_PVALB	Hypo	296808
Brain	Exc_L6_TLE4_CPNE4	Exc_L6_TLE4	Hyper	33979
Brain	Exc_L6_TLE4_LMO1	Exc_L6_TLE4	Hypo	220789
Brain	Inh_MGE_B3GAT2_PDE4B	Inh_MGE_B3GAT2	Hyper	162719
Brain	Inh_CGE_VIP_AFAP1L2	Inh_CGE_VIP	Hypo	339089
Brain	Inh_MGE_PVALB_KIRREL	Inh_MGE	Hypo	126544
Brain	Exc_L5-6_PDZRN4_WWC2	Exc_L5-6_PDZRN4	Hypo	159078
Brain	Inh_MGE_UNC5B	Inh_MGE	Hypo	117464
Brain	Inh_MGE_UNC5B_CHRM3	Inh_MGE	Hypo	237419
Brain	Inh_MGE_UNC5B_DCLK1	Inh_MGE	Hypo	140730
Brain	Inh_MGE_UNC5B_CHRM3	Inh_MGE_UNC5B	Hypo	553133
Brain	Inh_MGE_UNC5B_DCLK1	Inh_MGE_UNC5B	Hyper	553133
Brain	NonN_Micro-Endo_TYROBP_MSI2	Micro-Endo	Hypo	257376
Brain	NonN_Micro-Endo_TYROBP_MSI2	NonN_Micro-Endo_TYROBP	Hypo	257376
Brain	Exc_L4_PLCH1_ARHGAP15	Exc_L4_PLCH1	Hypo	66419
Brain	Exc_L4_PLCH1_CUX2	Exc_L4_PLCH1	Hyper	66419
Brain	Inh_CGE_VIP_LINGO2	Inh_CGE_VIP	Hypo	147605
Brain	NonN_Micro-Endo_TYROBP_C10orf11	Micro-Endo	Hyper	675340
Brain	NonN_Micro-Endo_TYROBP_C10orf11	NonN_Micro-Endo_TYROBP	Hyper	675340
Brain	NonN_Micro-Endo_TYROBP_CSF1R	Micro-Endo	Hyper	268148
Brain	NonN_Micro-Endo_TYROBP_CSF1R	NonN_Micro-Endo_TYROBP	Hyper	268148
Brain	Inh_CGE_NDNF_LDB2	Inh_CGE_NDNF	Hypo	394652
Brain	Inh_CGE_NDNF_NXPH1	Inh_CGE_NDNF	Hypo	262782
Brain	NonN_Micro-Endo_TYROBP_SLC7A5	Micro-Endo	Hypo	609577
Brain	NonN_Micro-Endo_TYROBP_SLC7A5	NonN_Micro-Endo_TYROBP	Hypo	609577
Brain	NonN_Micro-Endo_TYROBP_SLC7A5	Micro-Endo	Hyper	457282
Brain	NonN_Micro-Endo_TYROBP_SLC7A5	NonN_Micro-Endo_TYROBP	Hyper	457282
Brain	NonN_Micro-Endo_TYROBP_PDGFRB	Micro-Endo	Hyper	432231
Brain	NonN_Micro-Endo_TYROBP_PDGFRB	NonN_Micro-Endo_TYROBP	Hyper	432231
Brain	NonN_Oligo_MBP_VAC14	Glia	Hyper	247202
Brain	NonN_Micro-Endo_TYROBP_C10orf11	Micro-Endo	Hypo	1692822
Brain	NonN_Micro-Endo_TYROBP_C10orf11	NonN_Micro-Endo_TYROBP	Hypo	1692822
Brain	NonN_Micro-Endo_TYROBP_MSI2	Micro-Endo	Hyper	636902
Brain	NonN_Micro-Endo_TYROBP_MSI2	NonN_Micro-Endo_TYROBP	Hyper	636902
Brain	NonN_Micro-Endo_TYROBP_AHDC1	Micro-Endo	Hyper	537898
Brain	NonN_Micro-Endo_TYROBP_AHDC1	NonN_Micro-Endo_TYROBP	Hyper	537898
Brain	NonN_Micro-Endo_TYROBP_PDGFRB	Micro-Endo	Hypo	859861
Brain	NonN_Micro-Endo_TYROBP_PDGFRB	NonN_Micro-Endo_TYROBP	Hypo	859861
Brain	NonN_Oligo_MBP_MOBP	Glia	Hypo	441111
Brain	NonN_Astro_FGF3R_CABLES1	NonN_Astro_FGF3R	Hyper	183507
Brain	NonN_Astro_FGF3R_GFAP	NonN_Astro_FGF3R	Hypo	183507
Brain	Inh_CGE_NDNF_SCN5A	Inh_CGE_NDNF	Hypo	207094
Brain	Inh_MGE_B3GAT2_PDE4B	Inh_MGE_B3GAT2	Hypo	208702
Brain	Inh_CGE_NDNF_IGSF3	Inh_CGE_NDNF	Hypo	249623
Brain	Exc_L4_PLCH1_ARHGAP15	Exc_L4_PLCH1	Hyper	177891
Brain	Exc_L4_PLCH1_CUX2	Exc_L4_PLCH1	Hypo	177891
Brain	Exc_L1-3_CUX2	Exc	Hypo	98138
Brain	Exc_L1-3_CUX2_NYAP2	Exc_L1-3_CUX2	Hyper	98190
Brain	Exc_L1-3_CUX2_SLC35F3	Exc_L1-3_CUX2	Hypo	98190
Brain	Exc_L6_TSHZ2_CALN1	Exc_L6_TSHZ2	Hyper	382482
Brain	Exc_L6_TSHZ2_TCF12	Exc_L6_TSHZ2	Hypo	382482
Brain	NonN_Astro_FGF3R	Glia	Hyper	406098
Brain	NonN_Astro_FGF3R_CABLES1	Glia	Hyper	490480
Brain	NonN_Astro_FGF3R_GFAP	Glia	Hyper	474826
Brain	NonN_Oligo_MBP	Glia	Hypo	406098
Brain	NonN_Oligo_MBP_AGAP1	Glia	Hypo	401075
Brain	NonN_Oligo_MBP_MOBP	NonN_Oligo_MBP	Hypo	203764
Brain	NonN_Oligo_MBP_VAC14	NonN_Oligo_MBP	Hyper	309755
Brain	NonN_Micro-Endo_TYROBP_AHDC1	Micro-Endo	Hypo	464082
Brain	NonN_Micro-Endo_TYROBP_AHDC1	NonN_Micro-Endo_TYROBP	Hypo	464082
Brain	NonN_Oligo_MBP_AGAP1	Glia	Hyper	186683
Brain	Exc	All	Hypo	19542
Brain	Exc	Neu-Glia	Hypo	27700
Brain	Inh_MGE_B3GAT2_STK32A	Inh_MGE_B3GAT2	Hyper	79765
Brain	Inh_MGE_B3GAT2_AOAH	Inh_MGE	Hyper	43261
Brain	Inh_MGE_B3GAT2_AOAH	Inh_MGE_B3GAT2	Hyper	148257
Brain	NonN_Astro_FGF3R_GFAP	Glia	Hypo	302663
Brain	Inh_CGE_NDNF_LDB2	Inh_CGE_NDNF	Hyper	68029
Brain	Exc_L4-6_LRRK1_ADAMTSL1	Exc_L4-6_LRRK1	Hypo	142206
Brain	Inh_MGE_PVALB_EPHB1	Inh_MGE_PVALB	Hypo	123081
Brain	Inh_MGE_PVALB_KIRREL	Inh_MGE_PVALB	Hyper	254263
Brain	Inh_CGE_NDNF_NXPH1	Inh_CGE_NDNF	Hyper	207057
Brain	Exc_L4-6_LRRK1_MLLT3	Exc_L4-6_LRRK1	Hyper	34313
Brain	Exc_L5-6_PDZRN4_CUX1	Exc_L5-6_PDZRN4	Hypo	248636
Brain	Exc_L5-6_PDZRN4_RGS6	Exc_L5-6_PDZRN4	Hyper	75893
Brain	Exc_L6_TLE4_LMO1	Exc_L6_TLE4	Hyper	93194
Brain	Exc_L6_TLE4_ZNF385B	Exc_L6_TLE4	Hypo	176218
Brain	Inh_MGE_B3GAT2_AOAH	Inh_MGE_B3GAT2	Hypo	248369
Brain	Inh_CGE_NDNF_SCN5A	Inh_CGE_NDNF	Hyper	227392
Brain	Inh_MGE_B3GAT2_IGSF21	Inh_MGE_B3GAT2	Hypo	162209
Brain	NonN_Oligo_MBP_AGAP1	NonN_Oligo_MBP	Hypo	104892
Brain	Inh_MGE_B3GAT2_IGSF21	Inh_MGE_B3GAT2	Hyper	127982
Brain	Inh_MGE_B3GAT2_CHST11	Inh_MGE_B3GAT2	Hyper	107660
Brain	Inh_CGE_VIP_AFAP1L2	Inh_CGE_VIP	Hyper	83862
Brain	Inh_CGE_NDNF_CPNE2	Inh_CGE_NDNF	Hypo	134494
Brain	Inh_CGE_LAMP5_FGFR2	Inh_CGE_LAMP5	Hypo	165538
Brain	Inh_CGE_LAMP5_PLD5	Inh_CGE_LAMP5	Hyper	144941
Brain	Inh_MGE_PVALB_SULF1	Inh_MGE_PVALB	Hyper	40310
Brain	Inh_CGE_VIP_ASTN2	Inh_CGE_VIP	Hypo	128373
Brain	Inh_MGE_CALB1_HS3ST5	Inh_MGE_CALB1	Hypo	129260
Brain	Inh_MGE_PVALB_UTRN	Inh_MGE_PVALB	Hyper	44504
Brain	NonN_Astro_FGF3R_CABLES1	NonN_Astro_FGF3R	Hypo	243426
Brain	NonN_Astro_FGF3R_GFAP	NonN_Astro_FGF3R	Hyper	243426
Brain	Inh_CGE_VIP_DPP6	Inh_CGE_VIP	Hypo	100173
Brain	Inh_CGE_VIP_MBP	Inh_CGE_VIP	Hyper	65634
Brain	Inh_CGE_VIP_SORCS1	Inh_CGE_VIP	Hyper	60244
Brain	Exc_L6_TLE4	Exc	Hypo	137619
Brain	Exc_L6_TLE4_SCUBE1	Exc_L6_TLE4	Hypo	67723
Brain	Exc_L6_TLE4_ZNF385B	Exc_L6_TLE4	Hyper	230402
Brain	Inh_MGE_CALB1_ME3	Inh_MGE_CALB1	Hypo	49750
Brain	NonN_Oligo_MBP_MOBP	Glia	Hyper	195438
Brain	Glia	Neu-Glia	Hypo	178392
Brain	Inh_MGE_B3GAT2_PCDH7	Inh_MGE	Hyper	22687
Brain	NonN_Astro_FGF3R_CABLES1	Glia	Hypo	421269
Brain	Exc_L6_TLE4_CPNE4	Exc_L6_TLE4	Hypo	421772
Brain	Micro-Endo	All	Hypo	95490
Brain	Neu-Glia	All	Hyper	95490
Brain	NonN_Micro-Endo_TYROBP	All	Hypo	95490
Brain	Exc_L4-6_LRRK1_MLLT3	Exc_L4-6_LRRK1	Hypo	216120
Brain	Exc_L4-6_LRRK1_RXRG	Exc_L4-6_LRRK1	Hyper	289063
Brain	Exc_L6_TSHZ2	Exc	Hyper	168519
Brain	Inh_CGE_LAMP5_FGFR2	Inh_CGE_LAMP5	Hyper	116992
Brain	Inh_CGE_LAMP5_PLD5	Inh_CGE_LAMP5	Hypo	174171
Brain	Inh_MGE_CALB1_HS3ST5	Inh_MGE_CALB1	Hyper	58666
Brain	Inh_MGE_CALB1_PCDH9	Inh_MGE_CALB1	Hypo	65921
Brain	Inh_CGE_NDNF_CPNE2	Inh_CGE_NDNF	Hyper	220353
Brain	Inh_CGE_VIP_ASTN2	Inh_CGE_VIP	Hyper	154630
Brain	Exc_L5-6_PDZRN4_WWC2	Exc_L5-6_PDZRN4	Hyper	203842
Brain	Inh_MGE_B3GAT2_PDE4B	Inh_MGE	Hypo	75238
Brain	Exc_L6_TLE4_SCUBE1	Exc_L6_TLE4	Hyper	417644
Brain	NonN_Oligo_MBP_MOBP	NonN_Oligo_MBP	Hyper	111439
Brain	NonN_Oligo_MBP_VAC14	Glia	Hypo	219907
Brain	Inh_CGE	Inh	Hypo	14609
Brain	Inh_MGE	Inh	Hyper	14609
Brain	NonN_Micro-Endo_TYROBP_CSF1R	Micro-Endo	Hypo	501215
Brain	NonN_Micro-Endo_TYROBP_CSF1R	NonN_Micro-Endo_TYROBP	Hypo	501215
Brain	Inh_MGE_B3GAT2_STK32A	Inh_MGE_B3GAT2	Hypo	208902
Brain	Exc_L6_TSHZ2_CALN1	Exc_L6_TSHZ2	Hypo	202951
Brain	Exc_L6_TSHZ2_TCF12	Exc_L6_TSHZ2	Hyper	202951
Brain	Exc_L6_TSHZ2	Exc	Hypo	57777
Brain	Inh_MGE_PVALB_EPHB1	Inh_MGE_PVALB	Hyper	67531
Brain	Exc_L5-6_PDZRN4_CUX1	Exc_L5-6_PDZRN4	Hyper	269499
Brain	Inh_MGE_B3GAT2_PDE4B	Inh_MGE	Hyper	32227
Brain	Exc_L1-3_CUX2_NYAP2	Exc_L1-3_CUX2	Hypo	116593
Brain	Exc_L1-3_CUX2_SLC35F3	Exc_L1-3_CUX2	Hyper	116593
Brain	Exc_L5-6_PDZRN4_RGS6	Exc_L5-6_PDZRN4	Hypo	168859
Brain	Inh_MGE_B3GAT2_STK32A	Inh_MGE	Hypo	64948
Brain	Inh_CGE_VIP_SORCS1	Inh_CGE_VIP	Hypo	66315
Brain	Inh_MGE_CALB1_PCDH9	Inh_MGE_CALB1	Hyper	99750
Brain	NonN_Astro_FGF3R	Glia	Hypo	273353
Brain	NonN_Oligo_MBP	Glia	Hyper	273353
Brain	Inh_MGE_B3GAT2_PCDH7	Inh_MGE_B3GAT2	Hyper	119192
Brain	NonN_Oligo_MBP_VAC14	NonN_Oligo_MBP	Hypo	131030
Brain	Inh_MGE_B3GAT2_CHST11	Inh_MGE	Hyper	27430
Brain	Inh_CGE_VIP_MBP	Inh_CGE_VIP	Hypo	245459
Brain	Inh_CGE_VIP_SRGAP1	Inh_CGE_VIP	Hypo	86886
Brain	Inh_MGE_UNC5B	Inh_MGE	Hyper	18210
Brain	Inh_MGE_UNC5B_CHRM3	Inh_MGE	Hyper	32449
Brain	Inh_CGE_VIP	Inh_CGE	Hyper	25710
Brain	Inh_CGE_VIP	Inh	Hyper	1317
Brain	Inh_MGE_B3GAT2_IGSF21	Inh_MGE	Hyper	19354
Brain	Inh_CGE_VIP_NELL1	Inh_CGE_VIP	Hyper	55708
Brain	Inh_MGE_PVALB_SULF1	Inh_MGE_PVALB	Hypo	62169
Brain	Inh_CGE_VIP_SRGAP1	Inh_CGE_VIP	Hyper	89354
Brain	Inh_MGE_UNC5B_DCLK1	Inh_MGE	Hyper	27301
Brain	Inh_CGE_LAMP5_CLSTN2	Inh_CGE_LAMP5	Hypo	76986
Brain	Glia	All	Hypo	88902
Brain	Inh_MGE_PVALB_DISC1	Inh_MGE_PVALB	Hyper	40826
Brain	Exc_L4-6_LRRK1_RXRG	Exc_L4-6_LRRK1	Hypo	32017
Brain	Inh_CGE_NDNF	Inh	Hypo	6030
Brain	Inh_CGE_NDNF	Inh_CGE	Hypo	12170
Brain	Inh_CGE_LAMP5_CLSTN2	Inh_CGE_LAMP5	Hyper	76141
Brain	Inh_MGE_PVALB_DISC1	Inh_MGE_PVALB	Hypo	90670
Brain	Inh_MGE_CALB1_HS3ST5	Inh_MGE	Hypo	56746
Brain	Inh_CGE_NDNF_IGSF3	Inh_CGE_NDNF	Hyper	146270
Brain	Exc_L4_PLCH1	Exc	Hypo	59933
Brain	Inh_MGE_UNC5B	Inh	Hypo	46064
Brain	Inh_MGE_PVALB_KIRREL	Inh_MGE	Hyper	46414
Brain	Inh_MGE_CALB1	Inh_MGE	Hypo	11296
Brain	Inh_CGE_VIP_DPP6	Inh_CGE_VIP	Hyper	103054
Brain	Inh_MGE_B3GAT2_STK32A	Inh_MGE	Hyper	12745
Brain	Inh_MGE_B3GAT2_AOAH	Inh_MGE	Hypo	102993
Brain	Inh_MGE_B3GAT2_CHST11	Inh_MGE	Hypo	85335
Brain	Inh_MGE_PVALB_UTRN	Inh_MGE_PVALB	Hypo	62773
Brain	Inh_MGE_CALB1_ME3	Inh_MGE	Hypo	13634
Brain	Inh_MGE_B3GAT2	Inh_MGE	Hyper	19489
Brain	Inh_CGE_VIP_LINGO2	Inh_CGE_VIP	Hyper	42452
Brain	Inh_CGE_VIP_NELL1	Inh_CGE_VIP	Hypo	73914
Brain	Inh_MGE_CALB1_ME3	Inh_MGE_CALB1	Hyper	52535
Brain	Inh_MGE_B3GAT2_IGSF21	Inh_MGE	Hypo	55151
Brain	Inh_MGE_PVALB_EPHB1	Inh_MGE	Hypo	23261
Brain	Inh_MGE_B3GAT2_PCDH7	Inh_MGE	Hypo	79722
Brain	Exc_L4-6_LRRK1_ADAMTSL1	Exc_L4-6_LRRK1	Hyper	44577
Brain	NonN_Oligo_MBP_AGAP1	NonN_Oligo_MBP	Hyper	9719
Brain	Inh_MGE_PVALB_DISC1	Inh_MGE	Hypo	17141
Brain	Inh_MGE_PVALB	Inh_MGE	Hypo	24694
Brain	Inh_MGE_PVALB_DISC1	Inh_MGE	Hyper	1376
Brain	Inh_MGE_PVALB_SULF1	Inh_MGE	Hypo	13142
Brain	Exc_L5-6_PDZRN4	Exc	Hypo	13899
Brain	Inh_MGE_B3GAT2	Inh_MGE	Hypo	18375
Brain	Exc_L6_TLE4	All	Hypo	38003
Brain	Exc_L6_TLE4	Neu-Glia	Hypo	50320
Brain	Inh_CGE_NDNF	Inh	Hyper	517
Brain	Inh_CGE_NDNF	Inh_CGE	Hyper	5152
Brain	Inh_CGE_VIP	Inh_CGE	Hypo	43304
Brain	Inh_MGE_B3GAT2	All	Hyper	182
Brain	Inh_MGE_B3GAT2	Inh	Hyper	2740
Brain	Inh_MGE_B3GAT2	Neu-Glia	Hyper	513
Brain	Inh_MGE_B3GAT2	Inh	Hypo	8221
Brain	Inh_CGE_VIP	Inh	Hypo	20347
Brain	Micro-Endo	All	Hyper	7357
Brain	Neu-Glia	All	Hypo	7357
Brain	NonN_Micro-Endo_TYROBP	All	Hyper	7357
Brain	Inh_MGE_PVALB	Inh_MGE	Hyper	5458
Brain	Inh_CGE_LAMP5	Inh	Hypo	15716
Brain	Inh_CGE_LAMP5	Inh_CGE	Hypo	32105
Brain	Exc_L6_TLE4	Exc	Hyper	13965
Brain	Inh_MGE_PVALB_UTRN	Inh_MGE	Hypo	13264
Brain	Exc_L4-6_LRRK1	Exc	Hypo	6195
Brain	Inh_MGE_CALB1_PCDH9	Inh_MGE	Hypo	10920
Brain	Inh_MGE_CALB1_HS3ST5	Inh_MGE	Hyper	6723
Brain	Glia	All	Hyper	1157
Brain	Glia	Neu-Glia	Hyper	5642
Brain	Inh_MGE_PVALB	Inh	Hypo	6287
Brain	Inh_CGE_NDNF	All	Hypo	1587
Brain	Inh_CGE_NDNF	Neu-Glia	Hypo	2314
Brain	Inh_CGE	Inh	Hyper	3832
Brain	Inh_MGE	Inh	Hypo	3832
Brain	Exc_L4_PLCH1	Exc	Hyper	5099
Brain	Exc_L1-3_CUX2	Exc	Hyper	7775
Brain	Inh_CGE_VIP	All	Hypo	3071
Brain	Inh_CGE_VIP	Neu-Glia	Hypo	4739
Brain	Inh	Neu-Glia	Hyper	1010
Brain	Exc_L4-6_LRRK1	Exc	Hyper	1585
Brain	Inh_MGE_CALB1	Inh	Hypo	4216
Brain	Inh_MGE	Neu-Glia	Hyper	1060
Brain	Inh_MGE_PVALB_EPHB1	Inh_MGE	Hyper	2834
Brain	Inh_CGE_VIP	Neu-Glia	Hyper	274
Brain	Inh_CGE_LAMP5	Inh_CGE	Hyper	3711
Brain	Inh_MGE	All	Hypo	353
Brain	Inh_MGE	Neu-Glia	Hypo	579
Brain	Inh_MGE_PVALB	All	Hypo	1252
Brain	Inh_MGE_PVALB	Neu-Glia	Hypo	2188
Brain	Inh_MGE_CALB1	Inh_MGE	Hyper	2090
Brain	Inh_CGE_VIP	All	Hyper	169
Brain	Inh_CGE	All	Hypo	1098
Brain	Inh_CGE	Neu-Glia	Hypo	1504
Brain	Inh_MGE_CALB1_ME3	Inh_MGE	Hyper	1666
Brain	Inh_MGE_PVALB_SULF1	Inh_MGE	Hyper	1196
Brain	Inh	All	Hyper	267
Brain	Inh_MGE_CALB1_PCDH9	Inh_MGE	Hyper	1505
Brain	Inh_MGE_B3GAT2	Neu-Glia	Hypo	3321
Brain	Inh_MGE_PVALB_UTRN	Inh_MGE	Hyper	1713
Brain	Inh_MGE_B3GAT2	All	Hypo	2488
Brain	Inh_MGE	All	Hyper	144
Brain	Inh_MGE_PVALB	Inh	Hyper	402
Brain	Exc_L5-6_PDZRN4	Exc	Hyper	2466
Brain	Inh_CGE	All	Hyper	23
Brain	Inh_CGE	Neu-Glia	Hyper	74
Brain	Exc	Neu-Glia	Hyper	487
Brain	Inh_MGE_UNC5B	Inh	Hyper	2459
Brain	Inh	All	Hypo	74
Brain	Inh	Neu-Glia	Hypo	186
Brain	Inh_MGE_CALB1	Inh	Hyper	354
Brain	Inh_MGE_PVALB	Neu-Glia	Hyper	78
Brain	Inh_MGE_PVALB	All	Hyper	21
Brain	Inh_CGE_NDNF	All	Hyper	55
Brain	Inh_CGE_NDNF	Neu-Glia	Hyper	98
Brain	Inh_CGE_LAMP5	Inh	Hyper	251
Brain	Exc_L6_TLE4	All	Hyper	82
Brain	Exc_L6_TLE4	Neu-Glia	Hyper	171
Brain	Exc	All	Hyper	170
BLUEPRINT	TCell.CD4	Thymus	Hypo	17732
BLUEPRINT	TCell.CD8	Thymus	Hyper	18341
BLUEPRINT	BCell.Naive.CordBlood	BCell	Hypo	11387
BLUEPRINT	CordBlood	BCell	Hypo	11387
BLUEPRINT	BoneMarrow	PlasmaCell	Hyper	175654
BLUEPRINT	PlasmaCell.BoneMarrow	PlasmaCell	Hyper	175654
BLUEPRINT	PlasmaCell.Tonsil	PlasmaCell	Hypo	168508
BLUEPRINT	Tonsil	PlasmaCell	Hypo	167324
BLUEPRINT	CordBlood	TCell.CD8.alphabeta	Hyper	45714
BLUEPRINT	VenousBlood	TCell.CD8.alphabeta	Hypo	45714
BLUEPRINT	BoneMarrow	B.Lineage	Hypo	168981
BLUEPRINT	PlasmaCell.BoneMarrow	B.Lineage	Hypo	168981
BLUEPRINT	Monocyte.CD14	Monocyte	Hypo	63040
BLUEPRINT	Monocyte.Classical	Monocyte	Hyper	63040
BLUEPRINT	Erythroblast	CordBlood	Hypo	33462
BLUEPRINT	MSC.BoneMarrow	All	Hypo	1033973
BLUEPRINT	BoneMarrow	PlasmaCell	Hypo	1448619
BLUEPRINT	PlasmaCell.BoneMarrow	PlasmaCell	Hypo	1448619
BLUEPRINT	PlasmaCell.Tonsil	PlasmaCell	Hyper	1386086
BLUEPRINT	Tonsil	PlasmaCell	Hyper	1381319
BLUEPRINT	PlasmaCell.BoneMarrow	BoneMarrow	Hypo	3511122
BLUEPRINT	B.Lineage	BoneMarrow	Hypo	3520656
BLUEPRINT	Lymphoid	BoneMarrow	Hypo	3520656
BLUEPRINT	Myeloid	BoneMarrow	Hyper	3520656
BLUEPRINT	PlasmaCell	BoneMarrow	Hypo	3520656
BLUEPRINT	TCell.CD4.Memory.Effector	TCell.CD4	Hypo	546721
BLUEPRINT	TCell.CD4.alphabeta	TCell.CD4	Hyper	155140
BLUEPRINT	CordBlood	Monocyte	Hyper	23826
BLUEPRINT	VenousBlood	Monocyte	Hypo	23826
BLUEPRINT	BCell.Naive.CordBlood	B.Lineage	Hyper	29563
BLUEPRINT	CordBlood	B.Lineage	Hyper	29563
BLUEPRINT	ProgenitorCell.CD4.thymocyte	Thymus	Hypo	37600
BLUEPRINT	B.Lineage	BoneMarrow	Hyper	306527
BLUEPRINT	Lymphoid	BoneMarrow	Hyper	306527
BLUEPRINT	Myeloid	BoneMarrow	Hypo	306527
BLUEPRINT	PlasmaCell	BoneMarrow	Hyper	306527
BLUEPRINT	CordBlood	TCell.CD8.alphabeta	Hypo	41793
BLUEPRINT	VenousBlood	TCell.CD8.alphabeta	Hyper	41793
BLUEPRINT	EndothelialProgenitor	All	Hypo	303727
BLUEPRINT	EndothelialProgenitor	VenousBlood	Hypo	631377
BLUEPRINT	BCell.Memory	BCell	Hypo	270349
BLUEPRINT	TCell.CD8.alphabeta	TCell.CD8	Hyper	135103
BLUEPRINT	Monocyte.CD14	Monocyte	Hyper	30277
BLUEPRINT	Monocyte.Classical	Monocyte	Hypo	30277
BLUEPRINT	ProgenitorCell.HMP	BoneMarrow	Hyper	11434
BLUEPRINT	EndothelialProgenitor	VenousBlood	Hyper	57219
BLUEPRINT	CordBlood	DendriticCell	Hypo	20426
BLUEPRINT	VenousBlood	DendriticCell	Hyper	20362
BLUEPRINT	BCell.Memory	VenousBlood	Hypo	96337
BLUEPRINT	BCell.Naive	BCell	Hypo	3614
BLUEPRINT	CordBlood	NKCell	Hyper	55767
BLUEPRINT	VenousBlood	NKCell	Hypo	55767
BLUEPRINT	BCell	CordBlood	Hyper	56563
BLUEPRINT	Lymphoid	CordBlood	Hyper	104329
BLUEPRINT	Monocyte+Macrophage+Dendritic	CordBlood	Hypo	51452
BLUEPRINT	Myeloid	CordBlood	Hypo	104329
BLUEPRINT	T+NK	CordBlood	Hyper	70628
BLUEPRINT	TCell.CD8	CordBlood	Hyper	89711
BLUEPRINT	ProgenitorCell.PrecursorB	BoneMarrow	Hyper	20204
BLUEPRINT	Lymphoid	VenousBlood	Hyper	37850
BLUEPRINT	Myeloid	VenousBlood	Hypo	45888
BLUEPRINT	ProgenitorCell.CD4.thymocyte	TCell.CD4	Hyper	47775
BLUEPRINT	Thymus	TCell.CD4	Hyper	49288
BLUEPRINT	VenousBlood	TCell.CD4	Hypo	49288
BLUEPRINT	ProgenitorCell.CD3n.CD4CD8Double	Thymus	Hyper	22669
BLUEPRINT	ProgenitorCell.CD8.thymocyte	Thymus	Hypo	21176
BLUEPRINT	ProgenitorCell.CD3p.CD4CD8Double	Thymus	Hyper	7789
BLUEPRINT	TCell.CD4	Thymus	Hyper	7821
BLUEPRINT	TCell.CD8	Thymus	Hypo	8100
BLUEPRINT	NKCell	CordBlood	Hypo	96139
BLUEPRINT	ProgenitorCell	BoneMarrow	Hyper	13433
BLUEPRINT	ProgenitorCell.PrecursorLymphocyte	BoneMarrow	Hyper	19026
BLUEPRINT	VenousBlood	TCell.CD8	Hypo	457884
BLUEPRINT	TCell.CD8.Memory.Central	TCell.CD8	Hypo	17291
BLUEPRINT	TCell.CD4.Memory.Central	TCell.CD4	Hypo	45344
BLUEPRINT	TCell.CD8.Memory.Effector.Terminal	TCell.CD8	Hypo	92704
BLUEPRINT	EndothelialProgenitor	All	Hyper	29195
BLUEPRINT	CordBlood	TCell.CD8	Hyper	12841
BLUEPRINT	Neutrophil.Mature.CordBlood	CordBlood	Hypo	52776
BLUEPRINT	ProgenitorCell.CD8.thymocyte	TCell.CD8	Hypo	59937
BLUEPRINT	Thymus	TCell.CD8	Hypo	59937
BLUEPRINT	VenousBlood	TCell.CD8	Hyper	74789
BLUEPRINT	ProgenitorCell.CD4.thymocyte	TCell.CD4	Hypo	86820
BLUEPRINT	TCell.CD8.alphabeta	CordBlood	Hyper	15816
BLUEPRINT	Thymus	TCell.CD4	Hypo	90923
BLUEPRINT	VenousBlood	TCell.CD4	Hyper	90923
BLUEPRINT	PlasmaCell.BoneMarrow	BoneMarrow	Hyper	148553
BLUEPRINT	BoneMarrow	B.Lineage	Hyper	2503
BLUEPRINT	BoneMarrow	Lymphoid	Hyper	375
BLUEPRINT	PlasmaCell.BoneMarrow	All	Hyper	302
BLUEPRINT	PlasmaCell.BoneMarrow	B.Lineage	Hyper	2503
BLUEPRINT	PlasmaCell.BoneMarrow	Lymphoid	Hyper	367
BLUEPRINT	CordBlood	NKCell	Hypo	53319
BLUEPRINT	VenousBlood	NKCell	Hyper	53319
BLUEPRINT	ProgenitorCell.PrecursorLymphocyte	BoneMarrow	Hypo	28993
BLUEPRINT	TCell.CD8	CordBlood	Hypo	50620
BLUEPRINT	TCell.CD8.alphabeta	CordBlood	Hypo	32361
BLUEPRINT	NKCell	T+NK	Hyper	3876
BLUEPRINT	Macrophage.CordBlood	Myeloid	Hypo	150
BLUEPRINT	Megakaryocyte	CordBlood	Hyper	6601
BLUEPRINT	BCell.Naive	B.Lineage	Hyper	53003
BLUEPRINT	BCell.Naive	BCell	Hyper	65160
BLUEPRINT	CordBlood	DendriticCell	Hyper	52334
BLUEPRINT	VenousBlood	DendriticCell	Hypo	52134
BLUEPRINT	CordBlood	Macrophage	Hyper	12630
BLUEPRINT	VenousBlood	Macrophage	Hypo	12630
BLUEPRINT	BoneMarrow	Lymphoid	Hypo	37803
BLUEPRINT	PlasmaCell.BoneMarrow	Lymphoid	Hypo	35585
BLUEPRINT	PlasmaCell.BoneMarrow	All	Hypo	13908
BLUEPRINT	BCell.Naive.CordBlood	BCell	Hyper	24667
BLUEPRINT	CordBlood	BCell	Hyper	24667
BLUEPRINT	MSC.BoneMarrow	All	Hyper	43608
BLUEPRINT	ProgenitorCell.CD8.thymocyte	TCell.CD8	Hyper	40132
BLUEPRINT	Thymus	TCell.CD8	Hyper	40132
BLUEPRINT	Lymphoid	CordBlood	Hypo	25733
BLUEPRINT	Myeloid	CordBlood	Hyper	25733
BLUEPRINT	T+NK	CordBlood	Hypo	72420
BLUEPRINT	CordBlood	TCell.CD8	Hypo	9141
BLUEPRINT	CordBlood	Monocyte	Hypo	12331
BLUEPRINT	VenousBlood	Monocyte	Hyper	12331
BLUEPRINT	NKCell	All	Hypo	17655
BLUEPRINT	NKCell	Lymphoid	Hypo	33140
BLUEPRINT	NKCell	T+NK	Hypo	52159
BLUEPRINT	NKCell	VenousBlood	Hypo	25096
BLUEPRINT	B.Lineage	CordBlood	Hyper	11968
BLUEPRINT	Thymus	T+NK	Hyper	4947
BLUEPRINT	Thymus	All	Hypo	1830
BLUEPRINT	Thymus	Lymphoid	Hypo	2551
BLUEPRINT	Thymus	T+NK	Hypo	10326
BLUEPRINT	BCell.GerminalCenter	BCell	Hypo	14107
BLUEPRINT	Tonsil	BCell	Hypo	14681
BLUEPRINT	Macrophage.CordBlood	All	Hypo	20
BLUEPRINT	Macrophage.CordBlood	CordBlood	Hypo	1417
BLUEPRINT	Macrophage.CordBlood	Macrophage	Hypo	740
BLUEPRINT	Macrophage.CordBlood	Monocyte+Macrophage+Dendritic	Hypo	373
BLUEPRINT	B.Lineage	CordBlood	Hypo	65094
BLUEPRINT	BCell	CordBlood	Hypo	72788
BLUEPRINT	B.Lineage	All	Hypo	17173
BLUEPRINT	B.Lineage	Lymphoid	Hypo	33374
BLUEPRINT	B.Lineage	VenousBlood	Hypo	26305
BLUEPRINT	BCell.Naive.CordBlood	CordBlood	Hypo	61225
BLUEPRINT	BCell	VenousBlood	Hypo	26975
BLUEPRINT	ProgenitorCell.PrecursorB	BoneMarrow	Hypo	31800
BLUEPRINT	T+NK	Lymphoid	Hyper	25262
BLUEPRINT	Macrophage.AlternativelyActivated.CordBlood	CordBlood	Hypo	5936
BLUEPRINT	Macrophage	CordBlood	Hypo	5287
BLUEPRINT	T+NK	VenousBlood	Hyper	9964
BLUEPRINT	Megakaryocyte	All	Hypo	1343
BLUEPRINT	Megakaryocyte	CordBlood	Hypo	8604
BLUEPRINT	BCell.Memory	BCell	Hyper	13280
BLUEPRINT	Lymphoid	VenousBlood	Hypo	1461
BLUEPRINT	Myeloid	VenousBlood	Hyper	1893
BLUEPRINT	BCell.Naive	VenousBlood	Hypo	5329
BLUEPRINT	Neutrophil.Mature.CordBlood	Myeloid	Hypo	160
BLUEPRINT	BCell	B.Lineage	Hyper	1780
BLUEPRINT	PlasmaCell	B.Lineage	Hypo	1780
BLUEPRINT	TCell.CD8.Memory.Effector	TCell.CD8	Hypo	48050
BLUEPRINT	Monocyte+Macrophage+Dendritic	CordBlood	Hyper	2319
BLUEPRINT	Lymphoid	All	Hypo	591
BLUEPRINT	Myeloid	All	Hyper	574
BLUEPRINT	CordBlood	Macrophage	Hypo	5240
BLUEPRINT	VenousBlood	Macrophage	Hyper	5240
BLUEPRINT	ProgenitorCell.HMP	BoneMarrow	Hypo	4684
BLUEPRINT	CordBlood	Monocyte+Macrophage+Dendritic	Hypo	2324
BLUEPRINT	VenousBlood	Monocyte+Macrophage+Dendritic	Hyper	1958
BLUEPRINT	Macrophage.Inflammatory	Macrophage	Hyper	228
BLUEPRINT	Macrophage.AlternativelyActivated.CordBlood	Macrophage	Hypo	818
BLUEPRINT	Erythroblast	CordBlood	Hyper	3130
BLUEPRINT	BCell.Naive	Lymphoid	Hyper	182
BLUEPRINT	DendriticCell	CordBlood	Hypo	6109
BLUEPRINT	DendriticCell	Monocyte+Macrophage+Dendritic	Hypo	835
BLUEPRINT	DendriticCell	Myeloid	Hypo	774
BLUEPRINT	TCell.Treg	T+NK	Hypo	2794
BLUEPRINT	ProgenitorCell.CD3n.CD4CD8Double	Thymus	Hypo	457
BLUEPRINT	TCell.CD4.alphabeta	TCell.CD4	Hypo	6155
BLUEPRINT	Erythroblast	All	Hypo	4419
BLUEPRINT	Lymphoid	All	Hyper	25464
BLUEPRINT	Myeloid	All	Hypo	24552
BLUEPRINT	ProgenitorCell	BoneMarrow	Hypo	3383
BLUEPRINT	CordBlood	T+NK	Hypo	628
BLUEPRINT	BCell.Naive.CordBlood	B.Lineage	Hypo	6862
BLUEPRINT	CordBlood	B.Lineage	Hypo	6862
BLUEPRINT	CordBlood	Monocyte+Macrophage+Dendritic	Hyper	7372
BLUEPRINT	VenousBlood	Monocyte+Macrophage+Dendritic	Hypo	6045
BLUEPRINT	CordBlood	Myeloid	Hyper	5324
BLUEPRINT	BCell.Naive	B.Lineage	Hypo	1137
BLUEPRINT	BCell.Naive	Lymphoid	Hypo	69
BLUEPRINT	NKCell	CordBlood	Hyper	3594
BLUEPRINT	Macrophage.Inflammatory.CordBlood	CordBlood	Hypo	2037
BLUEPRINT	BCell.GerminalCenter	Tonsil	Hyper	5572
BLUEPRINT	BCell	Tonsil	Hyper	5821
BLUEPRINT	PlasmaCell.Tonsil	Tonsil	Hypo	5821
BLUEPRINT	PlasmaCell	Tonsil	Hypo	5605
BLUEPRINT	BCell.Memory	B.Lineage	Hyper	825
BLUEPRINT	BCell.Memory	Lymphoid	Hyper	45
BLUEPRINT	BCell.Naive.CordBlood	Lymphoid	Hyper	732
BLUEPRINT	Neutrophil.Mature.CordBlood	Myeloid	Hyper	586
BLUEPRINT	PlasmaCell	Lymphoid	Hypo	1531
BLUEPRINT	BCell.GerminalCenter	Tonsil	Hypo	668
BLUEPRINT	BCell	Tonsil	Hypo	707
BLUEPRINT	PlasmaCell.Tonsil	Tonsil	Hyper	707
BLUEPRINT	PlasmaCell	Tonsil	Hyper	678
BLUEPRINT	TCell.CD8.Memory.Effector.Terminal	TCell.CD8	Hyper	6838
BLUEPRINT	TCell.CD8.Memory.Effector.Terminal	T+NK	Hyper	1302
BLUEPRINT	Macrophage.AlternativelyActivated	Macrophage	Hypo	2743
BLUEPRINT	VenousBlood	T+NK	Hypo	1751
BLUEPRINT	TCell.CD8.Memory.Effector.Terminal	T+NK	Hypo	5830
BLUEPRINT	TCell.CD8.Memory.Effector.Terminal	VenousBlood	Hypo	2151
BLUEPRINT	T+NK	VenousBlood	Hypo	5210
BLUEPRINT	Neutrophil.Mature	VenousBlood	Hypo	21833
BLUEPRINT	BCell.Naive.CordBlood	CordBlood	Hyper	2037
BLUEPRINT	BCell	VenousBlood	Hyper	617
BLUEPRINT	ProgenitorCell.CD3n.CD4CD8Double	T+NK	Hyper	2497
BLUEPRINT	DendriticCell.Immature	DendriticCell	Hyper	275
BLUEPRINT	DendriticCell.Mature	DendriticCell	Hypo	274
BLUEPRINT	ProgenitorCell	All	Hypo	95
BLUEPRINT	Thymus	Lymphoid	Hyper	566
BLUEPRINT	Monocyte.Classical	Monocyte+Macrophage+Dendritic	Hyper	1028
BLUEPRINT	T+NK	All	Hyper	1822
BLUEPRINT	BCell.Naive.CordBlood	Lymphoid	Hypo	611
BLUEPRINT	Monocyte	CordBlood	Hypo	977
BLUEPRINT	Tonsil	All	Hypo	3966
BLUEPRINT	Tonsil	B.Lineage	Hypo	5594
BLUEPRINT	Tonsil	Lymphoid	Hypo	4950
BLUEPRINT	TCell.CD4.alphabeta	T+NK	Hypo	364
BLUEPRINT	Monocyte+Macrophage+Dendritic	Myeloid	Hypo	3415
BLUEPRINT	TCell.Treg	VenousBlood	Hypo	1349
BLUEPRINT	Macrophage.AlternativelyActivated.CordBlood	All	Hypo	28
BLUEPRINT	Macrophage.AlternativelyActivated.CordBlood	Monocyte+Macrophage+Dendritic	Hypo	356
BLUEPRINT	Macrophage.AlternativelyActivated.CordBlood	Myeloid	Hypo	146
BLUEPRINT	TCell.CD8.alphabeta	TCell.CD8	Hypo	10632
BLUEPRINT	TCell.CD4.Memory.Effector	TCell.CD4	Hyper	5627
BLUEPRINT	Monocyte.Classical	CordBlood	Hypo	4251
BLUEPRINT	TCell.CD8.Memory.Effector	T+NK	Hypo	448
BLUEPRINT	VenousBlood	T+NK	Hyper	4421
BLUEPRINT	VenousBlood	BCell	Hyper	1298
BLUEPRINT	TCell.CD4	VenousBlood	Hypo	487
BLUEPRINT	BCell.Naive	VenousBlood	Hyper	315
BLUEPRINT	NKCell	Lymphoid	Hyper	444
BLUEPRINT	NKCell	VenousBlood	Hyper	233
BLUEPRINT	TCell.CD4.alphabeta	Lymphoid	Hypo	266
BLUEPRINT	TCell.CD4.Memory.Central	TCell.CD4	Hyper	2330
BLUEPRINT	TCell.CD8.Memory.Effector	TCell.CD8	Hyper	506
BLUEPRINT	TCell.CD4.alphabeta	VenousBlood	Hypo	1017
BLUEPRINT	TCell.CD4.alphabeta	All	Hypo	162
BLUEPRINT	TCell.CD8.alphabeta	VenousBlood	Hypo	1729
BLUEPRINT	TCell.CD8	VenousBlood	Hypo	911
BLUEPRINT	ProgenitorCell.CD8.thymocyte	Thymus	Hyper	925
BLUEPRINT	DendriticCell.Immature	DendriticCell	Hypo	193
BLUEPRINT	DendriticCell.Mature	DendriticCell	Hyper	193
BLUEPRINT	TCell.Treg	All	Hypo	829
BLUEPRINT	TCell.Treg	Lymphoid	Hypo	1292
BLUEPRINT	VenousBlood	BCell	Hypo	396
BLUEPRINT	Macrophage.CordBlood	Macrophage	Hyper	322
BLUEPRINT	Macrophage.AlternativelyActivated.CordBlood	Macrophage	Hyper	541
BLUEPRINT	BCell.Naive.CordBlood	All	Hypo	93
BLUEPRINT	Macrophage.Inflammatory	Macrophage	Hypo	738
BLUEPRINT	CordBlood	Lymphoid	Hyper	81
BLUEPRINT	CordBlood	T+NK	Hyper	193
BLUEPRINT	Macrophage.Inflammatory.CordBlood	Macrophage	Hypo	815
BLUEPRINT	Monocyte.Classical	Monocyte+Macrophage+Dendritic	Hypo	754
BLUEPRINT	Macrophage.Inflammatory	VenousBlood	Hypo	539
BLUEPRINT	BCell.Memory	VenousBlood	Hyper	621
BLUEPRINT	TCell.CD8.Memory.Central	Lymphoid	Hypo	987
BLUEPRINT	TCell.CD8.Memory.Central	T+NK	Hypo	1525
BLUEPRINT	TCell.CD8.Memory.Effector.Terminal	All	Hypo	816
BLUEPRINT	B.Lineage	Lymphoid	Hyper	1845
BLUEPRINT	T+NK	All	Hypo	850
BLUEPRINT	T+NK	Lymphoid	Hypo	1298
BLUEPRINT	TCell.CD8.Memory.Central	All	Hypo	475
BLUEPRINT	TCell.CD8.Memory.Central	VenousBlood	Hypo	772
BLUEPRINT	ProgenitorCell.CD4.thymocyte	Thymus	Hyper	421
BLUEPRINT	ProgenitorCell.CD8.thymocyte	All	Hypo	321
BLUEPRINT	ProgenitorCell.CD8.thymocyte	Lymphoid	Hypo	469
BLUEPRINT	TCell.CD8.Memory.Central	TCell.CD8	Hyper	2629
BLUEPRINT	Macrophage.Inflammatory.CordBlood	Monocyte+Macrophage+Dendritic	Hypo	352
BLUEPRINT	Macrophage.AlternativelyActivated	VenousBlood	Hypo	1647
BLUEPRINT	Macrophage.AlternativelyActivated	Monocyte+Macrophage+Dendritic	Hypo	1112
BLUEPRINT	Macrophage.AlternativelyActivated	Myeloid	Hypo	931
BLUEPRINT	Macrophage.AlternativelyActivated	All	Hypo	388
BLUEPRINT	Monocyte+Macrophage+Dendritic	VenousBlood	Hypo	1329
BLUEPRINT	Monocyte+Macrophage+Dendritic	All	Hypo	505
BLUEPRINT	Monocyte.CD14	Monocyte+Macrophage+Dendritic	Hyper	1321
BLUEPRINT	Monocyte.Classical	Myeloid	Hypo	257
BLUEPRINT	Monocyte+Macrophage+Dendritic	Myeloid	Hyper	1960
BLUEPRINT	ProgenitorCell.CD3p.CD4CD8Double	T+NK	Hypo	60
BLUEPRINT	ProgenitorCell.CD3p.CD4CD8Double	Thymus	Hypo	272
BLUEPRINT	DendriticCell	VenousBlood	Hypo	594
BLUEPRINT	ProgenitorCell.CD4.thymocyte	All	Hypo	1471
BLUEPRINT	ProgenitorCell.CD4.thymocyte	Lymphoid	Hypo	2315
BLUEPRINT	ProgenitorCell.CD4.thymocyte	T+NK	Hypo	2944
BLUEPRINT	Macrophage.Inflammatory.CordBlood	Macrophage	Hyper	774
BLUEPRINT	Monocyte.Classical	CordBlood	Hyper	518
BLUEPRINT	Monocyte	CordBlood	Hyper	582
BLUEPRINT	Macrophage.Inflammatory.CordBlood	Myeloid	Hypo	118
BLUEPRINT	Macrophage.AlternativelyActivated	Macrophage	Hyper	368
BLUEPRINT	Monocyte	Monocyte+Macrophage+Dendritic	Hyper	32
BLUEPRINT	PlasmaCell.Tonsil	All	Hypo	812
BLUEPRINT	PlasmaCell.Tonsil	B.Lineage	Hypo	1190
BLUEPRINT	PlasmaCell.Tonsil	Lymphoid	Hypo	1093
BLUEPRINT	PlasmaCell	All	Hypo	1357
BLUEPRINT	TCell.CD8.Memory.Effector.Terminal	All	Hyper	235
BLUEPRINT	TCell.CD8.Memory.Effector.Terminal	VenousBlood	Hyper	474
BLUEPRINT	Macrophage.Inflammatory.CordBlood	Monocyte+Macrophage+Dendritic	Hyper	139
BLUEPRINT	Macrophage.Inflammatory.CordBlood	Myeloid	Hyper	32
BLUEPRINT	TCell.CD8.alphabeta	All	Hypo	392
BLUEPRINT	TCell.CD8.alphabeta	Lymphoid	Hypo	657
BLUEPRINT	TCell.CD8.alphabeta	T+NK	Hypo	889
BLUEPRINT	Macrophage.Inflammatory	All	Hypo	44
BLUEPRINT	Macrophage.Inflammatory	Myeloid	Hypo	179
BLUEPRINT	Macrophage.Inflammatory	Monocyte+Macrophage+Dendritic	Hypo	444
BLUEPRINT	BCell.GerminalCenter	B.Lineage	Hypo	94
BLUEPRINT	ProgenitorCell.CD3p.CD4CD8Double	T+NK	Hyper	691
BLUEPRINT	TCell.Treg	T+NK	Hyper	150
BLUEPRINT	B.Lineage	VenousBlood	Hyper	493
BLUEPRINT	TCell.CD4.Memory.Central	T+NK	Hypo	84
BLUEPRINT	ProgenitorCell.CD3p.CD4CD8Double	Lymphoid	Hypo	28
BLUEPRINT	BCell.Memory	B.Lineage	Hypo	268
BLUEPRINT	BCell.Memory	Lymphoid	Hypo	212
BLUEPRINT	TCell.CD4.Memory.Effector	T+NK	Hypo	333
BLUEPRINT	CordBlood	Myeloid	Hypo	1312
BLUEPRINT	TCell.CD4.alphabeta	All	Hyper	13
BLUEPRINT	TCell.CD4.alphabeta	Lymphoid	Hyper	58
BLUEPRINT	TCell.CD4.alphabeta	T+NK	Hyper	133
BLUEPRINT	TCell.CD4.alphabeta	VenousBlood	Hyper	197
BLUEPRINT	ProgenitorCell.CD3n.CD4CD8Double	Lymphoid	Hyper	434
BLUEPRINT	ProgenitorCell.CD3p.CD4CD8Double	Lymphoid	Hyper	96
BLUEPRINT	ProgenitorCell.CD8.thymocyte	T+NK	Hypo	628
BLUEPRINT	BCell.Memory	All	Hypo	139
BLUEPRINT	Neutrophil.Mature.CordBlood	All	Hypo	57
BLUEPRINT	DendriticCell	All	Hypo	329
BLUEPRINT	TCell.CD8.alphabeta	VenousBlood	Hyper	48
BLUEPRINT	BCell	All	Hypo	27
BLUEPRINT	BCell	Lymphoid	Hypo	59
BLUEPRINT	Macrophage	Monocyte+Macrophage+Dendritic	Hypo	9
BLUEPRINT	VenousBlood	B.Lineage	Hyper	14
BLUEPRINT	Macrophage.Inflammatory	Monocyte+Macrophage+Dendritic	Hyper	11
BLUEPRINT	TCell.CD4	Lymphoid	Hypo	91
BLUEPRINT	TCell.CD4	T+NK	Hypo	152
BLUEPRINT	TCell.CD8	T+NK	Hyper	152
BLUEPRINT	Monocyte.CD14	VenousBlood	Hypo	3
BLUEPRINT	Monocyte.Classical	Myeloid	Hyper	418
BLUEPRINT	Megakaryocyte	All	Hyper	417
BLUEPRINT	Neutrophil.Mature	VenousBlood	Hyper	24
BLUEPRINT	TCell.CD8	VenousBlood	Hyper	137
BLUEPRINT	TCell.CD4	T+NK	Hyper	191
BLUEPRINT	TCell.CD8	T+NK	Hypo	191
BLUEPRINT	TCell.Treg	Lymphoid	Hyper	39
BLUEPRINT	TCell.Treg	VenousBlood	Hyper	18
BLUEPRINT	TCell.CD4	VenousBlood	Hyper	36
BLUEPRINT	ProgenitorCell.CD3n.CD4CD8Double	Lymphoid	Hypo	60
BLUEPRINT	ProgenitorCell.CD3n.CD4CD8Double	T+NK	Hypo	182
BLUEPRINT	Erythroblast	All	Hyper	95
BLUEPRINT	BCell.GerminalCenter	All	Hypo	75
BLUEPRINT	TCell.CD8.alphabeta	Lymphoid	Hyper	19
BLUEPRINT	TCell.CD8.alphabeta	T+NK	Hyper	24
BLUEPRINT	BCell.GerminalCenter	Lymphoid	Hypo	92
BLUEPRINT	Monocyte.Classical	All	Hyper	184
BLUEPRINT	Neutrophil.Segmented.BoneMarrow	BoneMarrow	Hypo	26
BLUEPRINT	TCell.CD8.Memory.Effector.Terminal	Lymphoid	Hyper	461
BLUEPRINT	BCell.Memory	All	Hyper	8
BLUEPRINT	TCell.CD8.Memory.Effector.Terminal	Lymphoid	Hypo	1194
BLUEPRINT	TCell.CD4.Memory.Effector	Lymphoid	Hypo	95
BLUEPRINT	ProgenitorCell.CD3n.CD4CD8Double	All	Hypo	46
BLUEPRINT	TCell.CD4.Memory.Effector	All	Hypo	38
BLUEPRINT	TCell.CD4.Memory.Effector	VenousBlood	Hypo	110
BLUEPRINT	NKCell	All	Hyper	38
BLUEPRINT	TCell.CD8.Memory.Central	All	Hyper	21
BLUEPRINT	TCell.CD8.Memory.Central	Lymphoid	Hyper	53
BLUEPRINT	TCell.CD8.Memory.Central	T+NK	Hyper	93
BLUEPRINT	TCell.CD8.Memory.Central	VenousBlood	Hyper	36
BLUEPRINT	TCell.CD8.Memory.Effector	VenousBlood	Hyper	6
BLUEPRINT	TCell.CD4	All	Hypo	60
BLUEPRINT	Macrophage.CordBlood	CordBlood	Hyper	22
BLUEPRINT	Macrophage.CordBlood	Monocyte+Macrophage+Dendritic	Hyper	62
BLUEPRINT	Macrophage.CordBlood	Myeloid	Hyper	18
BLUEPRINT	TCell.CD8.Memory.Effector	All	Hypo	26
BLUEPRINT	TCell.CD8.Memory.Effector	Lymphoid	Hypo	65
BLUEPRINT	TCell.CD8.Memory.Effector	VenousBlood	Hypo	112
BLUEPRINT	Macrophage	VenousBlood	Hypo	32
BLUEPRINT	B.Lineage	All	Hyper	30
BLUEPRINT	TCell.CD4.Memory.Central	All	Hypo	16
BLUEPRINT	TCell.CD4.Memory.Central	Lymphoid	Hypo	35
BLUEPRINT	TCell.CD4.Memory.Central	VenousBlood	Hypo	35
BLUEPRINT	DendriticCell.Immature	Monocyte+Macrophage+Dendritic	Hypo	23
BLUEPRINT	DendriticCell.Mature	Monocyte+Macrophage+Dendritic	Hypo	69
BLUEPRINT	Macrophage.AlternativelyActivated.CordBlood	Monocyte+Macrophage+Dendritic	Hyper	53
BLUEPRINT	TCell.Treg	All	Hyper	7
BLUEPRINT	Macrophage	CordBlood	Hyper	35
BLUEPRINT	BCell.GerminalCenter	BCell	Hyper	7
BLUEPRINT	Tonsil	BCell	Hyper	7
BLUEPRINT	DendriticCell	CordBlood	Hyper	52
BLUEPRINT	Monocyte+Macrophage+Dendritic	VenousBlood	Hyper	3
BLUEPRINT	Monocyte.CD14	Monocyte+Macrophage+Dendritic	Hypo	28
BLUEPRINT	TCell.CD8.Memory.Effector	All	Hyper	2
BLUEPRINT	TCell.CD8.Memory.Effector	Lymphoid	Hyper	4
BLUEPRINT	TCell.CD8.Memory.Effector	T+NK	Hyper	26
BLUEPRINT	Macrophage.Inflammatory.CordBlood	CordBlood	Hyper	19
BLUEPRINT	Neutrophil.Mature	Myeloid	Hypo	5
BLUEPRINT	DendriticCell.Mature	Myeloid	Hypo	47
BLUEPRINT	Neutrophil.Mature.CordBlood	CordBlood	Hyper	70
BLUEPRINT	Macrophage.AlternativelyActivated.CordBlood	Myeloid	Hyper	8
BLUEPRINT	TCell.CD8.alphabeta	All	Hyper	5
BLUEPRINT	Monocyte+Macrophage+Dendritic	All	Hyper	1
BLUEPRINT	TCell.CD8	Lymphoid	Hypo	106
BLUEPRINT	ProgenitorCell.CD4.thymocyte	Lymphoid	Hyper	1
BLUEPRINT	ProgenitorCell.CD4.thymocyte	T+NK	Hyper	1
BLUEPRINT	TCell.CD4.Memory.Central	T+NK	Hyper	4
BLUEPRINT	BCell.Naive	All	Hypo	7
BLUEPRINT	Neutrophil.BandForm	BoneMarrow	Hypo	6
BLUEPRINT	Macrophage.Inflammatory.CordBlood	All	Hypo	10
BLUEPRINT	Macrophage.Inflammatory	Myeloid	Hyper	4
BLUEPRINT	CordBlood	Lymphoid	Hypo	13
BLUEPRINT	TCell.CD8	All	Hypo	84
BLUEPRINT	Monocyte.Classical	All	Hypo	34
BLUEPRINT	DendriticCell.Immature	Monocyte+Macrophage+Dendritic	Hyper	3
BLUEPRINT	TCell.CD4.Memory.Central	VenousBlood	Hyper	2
BLUEPRINT	Neutrophil.Mature	All	Hypo	3
BLUEPRINT	ProgenitorCell.CD3p.CD4CD8Double	All	Hypo	18
BLUEPRINT	Tonsil	B.Lineage	Hyper	1
BLUEPRINT	Neutrophil.Myelocyte	BoneMarrow	Hyper	1
BLUEPRINT	DendriticCell.Immature	All	Hypo	1
BLUEPRINT	DendriticCell.Immature	Myeloid	Hypo	15
BLUEPRINT	DendriticCell.Immature	VenousBlood	Hypo	6
BLUEPRINT	Neutrophil.Metamyelocyte	BoneMarrow	Hypo	15
BLUEPRINT	Macrophage.AlternativelyActivated.CordBlood	CordBlood	Hyper	9
BLUEPRINT	Macrophage.AlternativelyActivated	Monocyte+Macrophage+Dendritic	Hyper	3
BLUEPRINT	Neutrophil.Myelocyte	Myeloid	Hyper	6
BLUEPRINT	Thymus	All	Hyper	12
BLUEPRINT	BCell	Lymphoid	Hyper	4
BLUEPRINT	ProgenitorCell.CD3n.CD4CD8Double	All	Hyper	10
BLUEPRINT	ProgenitorCell.CD3p.CD4CD8Double	All	Hyper	5
BLUEPRINT	Macrophage	Myeloid	Hypo	3
BLUEPRINT	Monocyte.CD14	Myeloid	Hypo	2
BLUEPRINT	DendriticCell.Mature	VenousBlood	Hypo	6
BLUEPRINT	ProgenitorCell.CD8.thymocyte	T+NK	Hyper	1
BLUEPRINT	ProgenitorCell	All	Hyper	10
BLUEPRINT	DendriticCell.Mature	Monocyte+Macrophage+Dendritic	Hyper	9
BLUEPRINT	TCell.CD4.Memory.Effector	T+NK	Hyper	1
BLUEPRINT	Macrophage	All	Hypo	2
BLUEPRINT	DendriticCell.Mature	Myeloid	Hyper	2
BLUEPRINT	BCell.Naive.CordBlood	All	Hyper	5
BLUEPRINT	DendriticCell.Immature	Myeloid	Hyper	1
BLUEPRINT	TCell.CD4	Lymphoid	Hyper	6
BLUEPRINT	Neutrophil.Myelocyte	BoneMarrow	Hypo	2
BLUEPRINT	PlasmaCell.Tonsil	B.Lineage	Hyper	1
BLUEPRINT	DendriticCell.Mature	All	Hypo	2
BLUEPRINT	Neutrophil.Mature.CordBlood	All	Hyper	1
